# Supplementary material for: Heptamagnesium bis­(phosphate) tetra­kis­(hydrogen phosphate) with strong hydrogen bonds: Mg7(PO4)2(HPO4)4
Source: Acta Crystallogr Sect E Struct Rep Online. 2011 Sep 14;67(Pt 10):i52. doi: 10.1107/S1600536811036361 (PMC3201425; doi:10.1107/S1600536811036361)
Supplement: Supplementary file 1 [file e-67-00i52-sup1.cif]

##############################################################################
#                                                                            #
# This CIF contains the data in a paper accepted for publication in          #
# Acta Crystallographica Section E. It conforms to the requirements of       #
# Notes for Authors for Acta Crystallographica Section E, and has been       #
# peer reviewed under the auspices of the IUCr Commission on Journals.       #
#                                                                            #
# Full details of the Crystallographic Information File format               #
# are given in the paper "The Crystallographic Information File (CIF):       #
# a New Standard Archive File for Crystallography" by S. R. Hall, F. H.      #
# Allen and I. D. Brown [Acta Cryst. (1991), A47, 655-685].                  #
#                                                                            #
# The current version of the core CIF dictionary is obtainable from          #
# ftp://ftp.iucr.org/pub/cif_core.dic.                                       #
#                                                                            #
# Software is freely available for graphical display of the structure(s)     #
# in this CIF. For information consult the CIF software page                 #
# http://www.iucr.org/resources/cif/software.                                #
#                                                                            #
# This file may be used for bona fide research purposes within the           #
# scientific community so long as proper attribution is given to the journal # 
# article from which it was obtained.                                        #
#                                                                            #
##############################################################################
data_I
_audit_creation_method     SHELXL-97
_journal_date_recd_electronic     2011-09-05
_journal_date_accepted     2011-09-06
_journal_name_full     'Acta Crystallographica, Section E'
_journal_year     2011
_journal_volume     67
_journal_issue     10
_journal_page_first     i52
_journal_page_last     i52
_journal_paper_category     QI
_journal_coeditor_code     BT5638
_publ_contact_author_name     'Abderrazzak  Assani'
_publ_contact_author_address
;
Laboratoire de Chimie du Solide Appliqu\'ee,
Facult\'e des Sciences, Universit\'e Mohammed V-Agdal
Avenue Ibn Battouta, B.P. 1014, Rabat, Maroc
;
_publ_contact_author_email     'abder_assani@yahoo.fr'
_publ_contact_author_fax     '212 537 77 54 40'
_publ_contact_author_phone     '212 537 77 54 40'
_publ_section_title
;
Heptamagnesium bis(phosphate) tetrakis(hydrogen phosphate) with strong hydrogen
bonds: Mg~7~(PO~4~)~2~(HPO~4~)~4~
;
loop_
    _publ_author_name
    _publ_author_address
    'Assani, Abderrazzak'
;
Laboratoire de Chimie du Solide Appliqu\'ee,
Facult\'e des Sciences, Universit\'e Mohammed V-Agdal
Avenue Ibn Battouta, BP. 1014, Rabat, Morocco
;
    'Saadi, Mohamed'
;
Laboratoire de Chimie du Solide Appliqu\'ee,
Facult\'e des Sciences, Universit\'e Mohammed V-Agdal
Avenue Ibn Battouta, BP. 1014, Rabat, Morocco
;
    'Zriouil, Mohammed'
;
Laboratoire de Chimie du Solide Appliqu\'ee,
Facult\'e des Sciences, Universit\'e Mohammed V-Agdal
Avenue Ibn Battouta, BP. 1014, Rabat, Morocco
;
    'El Ammari, Lahcen'
;
Laboratoire de Chimie du Solide Appliqu\'ee,
Facult\'e des Sciences, Universit\'e Mohammed V-Agdal
Avenue Ibn Battouta, BP. 1014, Rabat, Morocco
;
_chemical_name_systematic
;
Heptamagnesium bis(phosphate) tetrakis(hydrogen phosphate)
;
_chemical_name_common     'magnesium hydrogen phosphate'
_chemical_formula_sum     'H4 Mg7 O24 P6'
_chemical_formula_structural     'Mg7 (P O4)2 (P O3 OH)4'
_chemical_formula_iupac     'Mg7 (P O4)2 (H P O4)4'
_chemical_formula_weight     744.02
_chemical_melting_point     ?
_symmetry_cell_setting     triclinic
_symmetry_space_group_name_H-M     'P -1'
_symmetry_space_group_name_Hall     '-P 1'
loop_
    _symmetry_equiv_pos_as_xyz
    'x, y, z'
    '-x, -y, -z'
_cell_length_a     6.4204(5)
_cell_length_b     7.8489(4)
_cell_length_c     9.4315(5)
_cell_angle_alpha     104.442(3)
_cell_angle_beta     108.505(5)
_cell_angle_gamma     101.189(8)
_cell_volume     416.70(4)
_cell_formula_units_Z     1
_cell_measurement_reflns_used     1923
_cell_measurement_theta_min     2.42
_cell_measurement_theta_max     27.56
_cell_measurement_temperature     296(2)
_exptl_crystal_description     parallelepipedic
_exptl_crystal_colour     colourless
_exptl_crystal_size_max     0.16
_exptl_crystal_size_mid     0.10
_exptl_crystal_size_min     0.07
_exptl_crystal_density_diffrn     2.965
_exptl_crystal_density_meas     ?
_exptl_crystal_density_method     'not measured'
_exptl_crystal_F_000     370
_exptl_absorpt_coefficient_mu     1.055
_exptl_absorpt_correction_type     multi-scan
_exptl_absorpt_process_details     '(SADABS; Bruker, 2005)'
_exptl_absorpt_correction_T_min     0.881
_exptl_absorpt_correction_T_max     0.929
_exptl_special_details     ?
_diffrn_ambient_temperature     296(2)
_diffrn_radiation_type     MoK\a
_diffrn_radiation_wavelength     0.71073
_diffrn_radiation_source     'fine-focus sealed tube'
_diffrn_radiation_monochromator     graphite
_diffrn_measurement_device_type     'Bruker X8 APEX Diffractometer'
_diffrn_measurement_method     '\f and \w scans'
_diffrn_reflns_number     9421
_diffrn_reflns_av_R_equivalents     0.0359
_diffrn_reflns_av_sigmaI/netI     0.0272
_diffrn_reflns_theta_min     2.42
_diffrn_reflns_theta_max     27.56
_diffrn_reflns_theta_full     27.56
_diffrn_measured_fraction_theta_max     0.997
_diffrn_measured_fraction_theta_full     0.997
_diffrn_reflns_limit_h_min     -8
_diffrn_reflns_limit_h_max     8
_diffrn_reflns_limit_k_min     -10
_diffrn_reflns_limit_k_max     10
_diffrn_reflns_limit_l_min     -11
_diffrn_reflns_limit_l_max     12
_refine_special_details
;
Refinement of <i>F</i>^2^ against all reflections. The weighted <i>R</i>-factor
<i>wR</i> and goodness of fit <i>S</i> are based on <i>F</i>^2^, conventional
<i>R</i>-factors <i>R</i> are based on <i>F</i>, with <i>F</i> set to zero for
negative <i>F</i>^2^. The threshold expression of <i>F</i>^2^ >
\s(<i>F</i>^2^) is used only for calculating <i>R</i>-factors(gt) <i>etc</i>.
and is not relevant to the choice of reflections for refinement.
<i>R</i>-factors based on <i>F</i>^2^ are statistically about twice as large
as those based on <i>F</i>, and <i>R</i>- factors based on all data will be
even larger.
;
_reflns_number_total     1923
_reflns_number_gt     1715
_reflns_threshold_expression     >2\s(I)
_refine_ls_structure_factor_coef     Fsqd
_refine_ls_matrix_type     full
_refine_ls_R_factor_all     0.0304
_refine_ls_R_factor_gt     0.0259
_refine_ls_wR_factor_gt     0.0691
_refine_ls_wR_factor_ref     0.0718
_refine_ls_goodness_of_fit_ref     1.065
_refine_ls_restrained_S_all     1.065
_refine_ls_number_reflns     1923
_refine_ls_number_parameters     169
_refine_ls_number_restraints     0
_refine_ls_hydrogen_treatment     constr
_refine_ls_weighting_scheme     calc
_refine_ls_weighting_details
         'calc w=1/[\s^2^(Fo^2^)+(0.0325P)^2^+0.6237P] where P=(Fo^2^+2Fc^2^)/3'
_atom_sites_solution_hydrogens     difmap
_atom_sites_solution_primary     direct
_atom_sites_solution_secondary     difmap
_refine_ls_shift/su_max     0.000
_refine_ls_shift/su_mean     0.000
_refine_diff_density_max     0.430
_refine_diff_density_min     -0.416
_refine_ls_extinction_method     none
_refine_ls_extinction_coef     ?
loop_
    _atom_type_symbol
    _atom_type_description
    _atom_type_scat_dispersion_real
    _atom_type_scat_dispersion_imag
    _atom_type_scat_source
    'O' 'O' 0.0106 0.0060
                         'International Tables Vol C Tables 4.2.6.8 and 6.1.1.4'
    'H' 'H' 0.0000 0.0000
                         'International Tables Vol C Tables 4.2.6.8 and 6.1.1.4'
    'Mg' 'Mg' 0.0486 0.0363
                         'International Tables Vol C Tables 4.2.6.8 and 6.1.1.4'
    'P' 'P' 0.1023 0.0942
                         'International Tables Vol C Tables 4.2.6.8 and 6.1.1.4'
_computing_data_collection     'APEX2 (Bruker, 2005)'
_computing_cell_refinement     'APEX2 (Bruker, 2005)'
_computing_data_reduction     'SAINT (Bruker, 2005)'
_computing_structure_solution     'SHELXS97 (Sheldrick, 2008)'
_computing_structure_refinement     'SHELXL97 (Sheldrick, 2008)'
_computing_molecular_graphics
           'ORTEP-3 for Windows (Farrugia,1997) and DIAMOND (Brandenburg, 2006)'
_computing_publication_material
                                   'WinGX publication routines (Farrugia, 1999)'
loop_
    _atom_site_type_symbol
    _atom_site_label
    _atom_site_fract_x
    _atom_site_fract_y
    _atom_site_fract_z
    _atom_site_U_iso_or_equiv
    _atom_site_adp_type
    _atom_site_calc_flag
    _atom_site_refinement_flags
    _atom_site_occupancy
    _atom_site_symmetry_multiplicity
    _atom_site_disorder_assembly
    _atom_site_disorder_group
    Mg Mg1 -0.38348(12) 0.54390(10) -0.10950(8) 0.00639(17) Uani d . 1 1 . .
    Mg Mg2 0.0000 0.0000 0.0000 0.0094(2) Uani d S 1 2 . .
    Mg Mg3 -0.05324(13) 0.28758(10) -0.51536(9) 0.00821(17) Uani d . 1 1 . .
    Mg Mg4 -0.27778(13) 0.19081(11) -0.28530(9) 0.00902(17) Uani d . 1 1 . .
    P P1 0.22691(9) 0.14512(8) -0.22413(6) 0.00561(13) Uani d . 1 1 . .
    P P2 0.08899(9) 0.58025(7) -0.17255(6) 0.00465(13) Uani d . 1 1 . .
    P P3 -0.59090(9) 0.23141(8) -0.62865(7) 0.00658(14) Uani d . 1 1 . .
    O O1 0.0189(3) 0.1762(2) -0.33779(18) 0.0081(3) Uani d . 1 1 . .
    O O2 0.2208(3) 0.1877(2) -0.05694(18) 0.0074(3) Uani d . 1 1 . .
    O O3 0.4517(3) 0.2446(2) -0.22968(18) 0.0077(3) Uani d . 1 1 . .
    O O4 0.2013(3) -0.0667(2) -0.27972(18) 0.0091(3) Uani d . 1 1 . .
    H H4 0.1828 -0.1148 -0.2104 0.011 Uiso d R 1 1 . .
    O O5 0.3069(3) 0.5385(2) -0.08555(18) 0.0068(3) Uani d . 1 1 . .
    O O6 0.0589(3) 0.5452(2) -0.34643(18) 0.0073(3) Uani d . 1 1 . .
    O O7 0.1098(3) 0.7857(2) -0.09645(19) 0.0094(3) Uani d . 1 1 . .
    O O8 -0.1240(3) 0.4602(2) -0.16487(18) 0.0070(3) Uani d . 1 1 . .
    O O9 -0.3803(3) 0.2112(2) -0.50853(19) 0.0104(3) Uani d . 1 1 . .
    O O10 -0.5267(3) 0.3827(2) -0.69363(19) 0.0106(3) Uani d . 1 1 . .
    O O11 -0.7360(3) 0.0488(2) -0.76029(19) 0.0097(3) Uani d . 1 1 . .
    O O12 -0.7344(3) 0.2950(2) -0.52719(19) 0.0111(3) Uani d . 1 1 . .
    H H12 -0.6495 0.3935 -0.4485 0.013 Uiso d R 1 1 . .
loop_
    _atom_site_aniso_label
    _atom_site_aniso_U_11
    _atom_site_aniso_U_22
    _atom_site_aniso_U_33
    _atom_site_aniso_U_12
    _atom_site_aniso_U_13
    _atom_site_aniso_U_23
    Mg1 0.0064(4) 0.0077(4) 0.0058(4) 0.0022(3) 0.0028(3) 0.0028(3)
    Mg2 0.0120(5) 0.0086(5) 0.0095(5) 0.0035(4) 0.0061(4) 0.0034(4)
    Mg3 0.0091(4) 0.0083(4) 0.0076(4) 0.0021(3) 0.0037(3) 0.0029(3)
    Mg4 0.0093(4) 0.0082(4) 0.0104(4) 0.0027(3) 0.0047(3) 0.0031(3)
    P1 0.0055(3) 0.0055(3) 0.0056(3) 0.0011(2) 0.0024(2) 0.0016(2)
    P2 0.0045(3) 0.0052(3) 0.0047(3) 0.0017(2) 0.0019(2) 0.0020(2)
    P3 0.0058(3) 0.0073(3) 0.0067(3) 0.0019(2) 0.0023(2) 0.0025(2)
    O1 0.0056(7) 0.0103(8) 0.0084(8) 0.0024(6) 0.0019(6) 0.0041(6)
    O2 0.0086(7) 0.0070(7) 0.0056(7) 0.0010(6) 0.0031(6) 0.0008(6)
    O3 0.0056(7) 0.0078(7) 0.0088(7) -0.0002(6) 0.0037(6) 0.0019(6)
    O4 0.0133(8) 0.0067(7) 0.0085(8) 0.0025(6) 0.0057(6) 0.0030(6)
    O5 0.0053(7) 0.0094(7) 0.0068(7) 0.0034(6) 0.0024(6) 0.0034(6)
    O6 0.0097(7) 0.0081(7) 0.0053(7) 0.0036(6) 0.0035(6) 0.0030(6)
    O7 0.0119(8) 0.0060(7) 0.0109(8) 0.0038(6) 0.0050(6) 0.0021(6)
    O8 0.0049(7) 0.0071(7) 0.0091(7) 0.0010(6) 0.0037(6) 0.0020(6)
    O9 0.0085(8) 0.0157(8) 0.0086(8) 0.0059(6) 0.0030(6) 0.0052(6)
    O10 0.0117(8) 0.0093(8) 0.0087(8) -0.0002(6) 0.0018(6) 0.0048(6)
    O11 0.0098(7) 0.0073(7) 0.0102(8) 0.0014(6) 0.0025(6) 0.0025(6)
    O12 0.0084(8) 0.0137(8) 0.0099(8) 0.0037(6) 0.0042(6) 0.0010(6)
_geom_special_details
;
All s.u.'s (except the s.u. in the dihedral angle between two l.s. planes) are
estimated using the full covariance matrix. The cell s.u.'s are taken into
account individually in the estimation of s.u.'s in distances, angles and
torsion angles; correlations between s.u.'s in cell parameters are only used
when they are defined by crystal symmetry. An approximate (isotropic)
treatment of cell s.u.'s is used for estimating s.u.'s involving l.s. planes.
;
loop_
    _geom_bond_atom_site_label_1
    _geom_bond_atom_site_label_2
    _geom_bond_site_symmetry_2
    _geom_bond_distance
    _geom_bond_publ_flag
    Mg1 O10 2_464 2.0235(17) ?
    Mg1 O5 2_565 2.0462(17) ?
    Mg1 O5 1_455 2.0643(17) ?
    Mg1 O8 . 2.0698(17) ?
    Mg1 O2 2_565 2.1093(17) ?
    Mg1 O3 1_455 2.2065(17) ?
    Mg2 O7 1_545 2.0630(16) ?
    Mg2 O7 2_565 2.0630(16) ?
    Mg2 O2 . 2.1296(15) ?
    Mg2 O2 2 2.1296(15) ?
    Mg2 O11 2_454 2.2395(16) ?
    Mg2 O11 1_656 2.2395(16) ?
    Mg3 O4 2_554 2.0415(17) ?
    Mg3 O1 . 2.0443(17) ?
    Mg3 O6 . 2.0606(17) ?
    Mg3 O6 2_564 2.0649(17) ?
    Mg3 O12 1_655 2.0759(17) ?
    Mg3 O9 . 2.0954(17) ?
    Mg4 O8 . 2.0041(17) ?
    Mg4 O11 2_454 2.0426(18) ?
    Mg4 O9 . 2.0544(17) ?
    Mg4 O3 1_455 2.0549(17) ?
    Mg4 O1 . 2.1312(17) ?
    P1 O3 . 1.5252(16) ?
    P1 O1 . 1.5297(16) ?
    P1 O2 . 1.5431(16) ?
    P1 O4 . 1.5718(16) ?
    P2 O5 . 1.5237(16) ?
    P2 O6 . 1.5350(16) ?
    P2 O8 . 1.5362(16) ?
    P2 O7 . 1.5533(16) ?
    P3 O10 . 1.5131(16) ?
    P3 O11 . 1.5245(17) ?
    P3 O9 . 1.5287(16) ?
    P3 O12 . 1.5853(17) ?
    O2 Mg1 2_565 2.1093(17) ?
    O3 Mg4 1_655 2.0549(17) ?
    O3 Mg1 1_655 2.2065(17) ?
    O4 Mg3 2_554 2.0415(17) ?
    O4 H4 . 0.8601 ?
    O5 Mg1 2_565 2.0462(17) ?
    O5 Mg1 1_655 2.0643(17) ?
    O6 Mg3 2_564 2.0649(17) ?
    O7 Mg2 1_565 2.0630(16) ?
    O10 Mg1 2_464 2.0235(17) ?
    O11 Mg4 2_454 2.0426(18) ?
    O11 Mg2 1_454 2.2395(16) ?
    O12 Mg3 1_455 2.0759(17) ?
    O12 H12 . 0.8600 ?
loop_
    _geom_angle_atom_site_label_1
    _geom_angle_atom_site_label_2
    _geom_angle_atom_site_label_3
    _geom_angle_site_symmetry_1
    _geom_angle_site_symmetry_3
    _geom_angle
    _geom_angle_publ_flag
    O10 Mg1 O5 2_464 2_565 177.45(7) ?
    O10 Mg1 O5 2_464 1_455 93.60(7) ?
    O5 Mg1 O5 2_565 1_455 84.54(7) ?
    O10 Mg1 O8 2_464 . 89.62(7) ?
    O5 Mg1 O8 2_565 . 91.62(7) ?
    O5 Mg1 O8 1_455 . 161.77(7) ?
    O10 Mg1 O2 2_464 2_565 97.16(7) ?
    O5 Mg1 O2 2_565 2_565 84.67(7) ?
    O5 Mg1 O2 1_455 2_565 92.32(7) ?
    O8 Mg1 O2 . 2_565 105.09(7) ?
    O10 Mg1 O3 2_464 1_455 96.93(7) ?
    O5 Mg1 O3 2_565 1_455 81.15(6) ?
    O5 Mg1 O3 1_455 1_455 83.53(6) ?
    O8 Mg1 O3 . 1_455 78.27(6) ?
    O2 Mg1 O3 2_565 1_455 165.53(7) ?
    O7 Mg2 O7 1_545 2_565 180.00(7) ?
    O7 Mg2 O2 1_545 . 91.18(6) ?
    O7 Mg2 O2 2_565 . 88.82(6) ?
    O7 Mg2 O2 1_545 2 88.82(6) ?
    O7 Mg2 O2 2_565 2 91.18(6) ?
    O2 Mg2 O2 . 2 180.00(7) ?
    O7 Mg2 O11 1_545 2_454 90.17(6) ?
    O7 Mg2 O11 2_565 2_454 89.83(6) ?
    O2 Mg2 O11 . 2_454 85.85(6) ?
    O2 Mg2 O11 2 2_454 94.15(6) ?
    O7 Mg2 O11 1_545 1_656 89.83(6) ?
    O7 Mg2 O11 2_565 1_656 90.17(6) ?
    O2 Mg2 O11 . 1_656 94.15(6) ?
    O2 Mg2 O11 2 1_656 85.85(6) ?
    O11 Mg2 O11 2_454 1_656 180.00(8) ?
    O4 Mg3 O1 2_554 . 104.92(7) ?
    O4 Mg3 O6 2_554 . 165.27(8) ?
    O1 Mg3 O6 . . 89.19(7) ?
    O4 Mg3 O6 2_554 2_564 87.80(7) ?
    O1 Mg3 O6 . 2_564 165.83(8) ?
    O6 Mg3 O6 . 2_564 78.70(7) ?
    O4 Mg3 O12 2_554 1_655 89.06(7) ?
    O1 Mg3 O12 . 1_655 90.91(7) ?
    O6 Mg3 O12 . 1_655 95.01(7) ?
    O6 Mg3 O12 2_564 1_655 82.93(7) ?
    O4 Mg3 O9 2_554 . 82.41(7) ?
    O1 Mg3 O9 . . 80.21(7) ?
    O6 Mg3 O9 . . 96.14(7) ?
    O6 Mg3 O9 2_564 . 108.15(7) ?
    O12 Mg3 O9 1_655 . 165.63(8) ?
    O8 Mg4 O11 . 2_454 135.86(7) ?
    O8 Mg4 O9 . . 97.00(7) ?
    O11 Mg4 O9 2_454 . 124.27(7) ?
    O8 Mg4 O3 . 1_455 83.43(7) ?
    O11 Mg4 O3 2_454 1_455 102.94(7) ?
    O9 Mg4 O3 . 1_455 98.66(7) ?
    O8 Mg4 O1 . . 88.96(7) ?
    O11 Mg4 O1 2_454 . 84.69(7) ?
    O9 Mg4 O1 . . 79.14(7) ?
    O3 Mg4 O1 1_455 . 171.78(7) ?
    O3 P1 O1 . . 111.79(9) ?
    O3 P1 O2 . . 114.92(9) ?
    O1 P1 O2 . . 110.31(9) ?
    O3 P1 O4 . . 106.96(9) ?
    O1 P1 O4 . . 107.87(9) ?
    O2 P1 O4 . . 104.43(9) ?
    O5 P2 O6 . . 109.03(9) ?
    O5 P2 O8 . . 111.40(9) ?
    O6 P2 O8 . . 109.62(9) ?
    O5 P2 O7 . . 109.95(9) ?
    O6 P2 O7 . . 108.49(9) ?
    O8 P2 O7 . . 108.30(9) ?
    O10 P3 O11 . . 112.06(9) ?
    O10 P3 O9 . . 112.08(9) ?
    O11 P3 O9 . . 111.85(9) ?
    O10 P3 O12 . . 107.28(9) ?
    O11 P3 O12 . . 109.21(9) ?
    O9 P3 O12 . . 103.90(9) ?
loop_
    _geom_hbond_atom_site_label_D
    _geom_hbond_atom_site_label_H
    _geom_hbond_atom_site_label_A
    _geom_hbond_site_symmetry_A
    _geom_hbond_distance_DH
    _geom_hbond_distance_HA
    _geom_hbond_distance_DA
    _geom_hbond_angle_DHA
    O4 H4 O7 1_545 0.86 1.61 2.460(2) 171.8
    O12 H12 O10 2_464 0.86 1.80 2.656(2) 171.1
_iucr_refine_instructions_details
;
TITL EL_ASSA8191 in P-1
CELL  0.71073   6.4204   7.8489   9.4315  104.442  108.505  101.189
ZERR     1.00   0.0005   0.0004   0.0005    0.003    0.005    0.008
LATT   1
SFAC  O    H    MG   P
UNIT  24   4    7    6
ACTA
OMIT -2 -2 2
OMIT -1 0 4
MERG   2
FMAP   2
PLAN   20
BOND
BOND   $H
HTAB 2.6
L.S.  10
HTAB O4 O7_$1
HTAB O12 O10_$2
eqiv $1 x, y-1, z
eqiv $2 -x-1, -y+1, -z-1
rem DFIX   0.860 0.001 O4 H4
rem DFIX   0.860 0.001 O12 H12
rem EXTI    0.002713
WGHT    0.032500    0.623700
FVAR       0.75511
MG1   3   -0.383481    0.543901   -0.109503    11.00000    0.00637    0.00773 =
         0.00580    0.00281    0.00282    0.00218
MG2   3    0.000000    0.000000    0.000000    10.50000    0.01200    0.00859 =
         0.00955    0.00344    0.00608    0.00353
MG3   3   -0.053242    0.287585   -0.515360    11.00000    0.00907    0.00832 =
         0.00757    0.00292    0.00372    0.00207
MG4   3   -0.277782    0.190813   -0.285301    11.00000    0.00927    0.00817 =
         0.01041    0.00314    0.00468    0.00274
P1    4    0.226907    0.145115   -0.224134    11.00000    0.00552    0.00554 =
         0.00555    0.00160    0.00238    0.00111
P2    4    0.088986    0.580247   -0.172545    11.00000    0.00448    0.00517 =
         0.00472    0.00196    0.00187    0.00174
P3    4   -0.590899    0.231407   -0.628651    11.00000    0.00578    0.00731 =
         0.00665    0.00254    0.00226    0.00187
O1    1    0.018908    0.176176   -0.337789    11.00000    0.00564    0.01028 =
         0.00837    0.00407    0.00186    0.00243
O2    1    0.220782    0.187686   -0.056944    11.00000    0.00860    0.00702 =
         0.00559    0.00083    0.00311    0.00097
O3    1    0.451689    0.244607   -0.229684    11.00000    0.00557    0.00784 =
         0.00884    0.00192    0.00369   -0.00025
O4    1    0.201345   -0.066707   -0.279715    11.00000    0.01332    0.00667 =
         0.00852    0.00303    0.00567    0.00245
AFIX   3
H4    2    0.182783   -0.114790   -0.210352    11.00000   -1.20000
AFIX   0
O5    1    0.306910    0.538490   -0.085554    11.00000    0.00528    0.00944 =
         0.00676    0.00344    0.00243    0.00339
O6    1    0.058929    0.545234   -0.346431    11.00000    0.00973    0.00809 =
         0.00531    0.00296    0.00351    0.00364
O7    1    0.109762    0.785747   -0.096453    11.00000    0.01195    0.00596 =
         0.01090    0.00205    0.00502    0.00385
O8    1   -0.124034    0.460236   -0.164869    11.00000    0.00491    0.00706 =
         0.00907    0.00196    0.00368    0.00103
O9    1   -0.380342    0.211192   -0.508530    11.00000    0.00849    0.01569 =
         0.00865    0.00524    0.00302    0.00591
O10   1   -0.526683    0.382722   -0.693629    11.00000    0.01169    0.00927 =
         0.00868    0.00477    0.00179   -0.00021
O11   1   -0.735983    0.048758   -0.760287    11.00000    0.00984    0.00733 =
         0.01019    0.00253    0.00249    0.00137
O12   1   -0.734362    0.295000   -0.527185    11.00000    0.00845    0.01371 =
         0.00992    0.00103    0.00415    0.00372
AFIX   3
H12   2   -0.649546    0.393539   -0.448450    11.00000   -1.20000
HKLF    4
REM  EL_ASSA8191 in P-1
REM R1 =  0.0259 for   1715 Fo > 4sig(Fo)  and  0.0304 for all   1923 data
REM    169 parameters refined using      0 restraints
END
WGHT      0.0325      0.6239
REM Highest difference peak  0.430,  deepest hole -0.416,  1-sigma level  0.097
Q1    1  -0.4667  0.2139 -0.5711  11.00000  0.05    0.43
Q2    1   0.2173  0.5592 -0.1309  11.00000  0.05    0.38
Q3    1  -0.4574  0.0999 -0.5513  11.00000  0.05    0.35
Q4    1   0.4744 -0.0629 -0.0512  11.00000  0.05    0.35
Q5    1  -0.5765  0.2960 -0.6751  11.00000  0.05    0.34
Q6    1   0.0990  0.6900 -0.1260  11.00000  0.05    0.34
Q7    1   0.3857  0.1938 -0.2044  11.00000  0.05    0.33
Q8    1   0.1068  0.1501 -0.2855  11.00000  0.05    0.33
Q9    1   0.2165  0.0295 -0.2655  11.00000  0.05    0.31
Q10   1  -0.5878  0.3603 -0.6443  11.00000  0.05    0.31
Q11   1   0.0880  0.7888 -0.0195  11.00000  0.05    0.30
Q12   1   0.3131  0.5735 -0.0410  11.00000  0.05    0.30
Q13   1   0.0379  0.8101 -0.1177  11.00000  0.05    0.29
Q14   1   0.3997  0.5858 -0.0822  11.00000  0.05    0.29
Q15   1  -0.4046  0.3961 -0.6471  11.00000  0.05    0.29
Q16   1  -0.6071  0.0038 -0.7190  11.00000  0.05    0.28
Q17   1   0.2974  0.1466 -0.0435  11.00000  0.05    0.27
Q18   1   0.1578  0.1607 -0.0603  11.00000  0.05    0.27
Q19   1  -0.4983  0.3225 -0.7238  11.00000  0.05    0.27
Q20   1   0.1118 -0.1576 -0.1716  11.00000  0.05    0.27
;
