# Supplementary material for: Heptamagnesium bis­(phosphate) tetra­kis­(hydrogen phosphate) with strong hydrogen bonds: Mg7(PO4)2(HPO4)4
Source: Acta Crystallogr Sect E Struct Rep Online. 2011 Sep 14;67(Pt 10):i52. doi: 10.1107/S1600536811036361 (PMC3201425; doi:10.1107/S1600536811036361)
Supplement: Supplementary file 2 [file e-67-00i52-Isup2.hkl]

#
# h,k,l, Fc-squared, Fo-squared, sigma(Fo-squared) and status flag
#
data_I
_shelx_title ' EL_ASSA8191 in P-1'
_shelx_refln_list_code          4
_shelx_F_calc_maximum      132.55
_exptl_crystal_F_000       370.00
_reflns_d_resolution_high  0.7682
 
loop_
 _symmetry_equiv_pos_as_xyz
 'x, y, z'
 '-x, -y, -z'
 
_cell_length_a     6.4204
_cell_length_b     7.8489
_cell_length_c     9.4315
_cell_angle_alpha 104.442
_cell_angle_beta  108.505
_cell_angle_gamma 101.189
 
_shelx_F_squared_multiplier     1.000
 
loop_
 _refln_index_h
 _refln_index_k
 _refln_index_l
 _refln_F_squared_calc
 _refln_F_squared_meas
 _refln_F_squared_sigma
 _refln_observed_status
   1   0   0      638.29      623.54      6.87 o
   2   0   0       16.52       14.03      0.76 o
   3   0   0      446.18      431.58      6.71 o
   4   0   0      188.30      195.09      5.04 o
   5   0   0       80.18       81.87      6.09 o
   6   0   0     1841.09     1817.05     41.08 o
   7   0   0       36.17       42.87      8.24 o
  -7   1   0       12.48       14.14      8.22 o
  -6   1   0      299.98      318.30     16.07 o
  -5   1   0     2128.34     2085.52     36.60 o
  -4   1   0       64.70       67.52      3.43 o
  -3   1   0      790.54      844.52     13.26 o
  -2   1   0     9010.21     8794.43    108.59 o
  -1   1   0      284.93      271.17      4.22 o
   0   1   0      513.68      551.21      7.24 o
   1   1   0       78.99       84.81      1.40 o
   2   1   0        3.63        1.56      0.81 o
   3   1   0      156.38      179.84      3.64 o
   4   1   0     8961.43     9035.64    134.86 o
   5   1   0      235.74      256.33     11.97 o
   6   1   0        3.00        1.47      2.85 o
   7   1   0      165.09      168.38     10.14 o
  -7   2   0      187.40      203.12     11.48 o
  -6   2   0     1070.76     1079.57     26.54 o
  -5   2   0       92.52       91.82      3.43 o
  -4   2   0        0.61        1.65      1.21 o
  -3   2   0      107.29      101.62      3.32 o
  -2   2   0     1690.73     1632.11     22.46 o
  -1   2   0     2847.69     2851.65     35.78 o
   0   2   0      952.03      908.57     12.02 o
   1   2   0       59.99       48.02      1.29 o
   2   2   0     1859.33     1970.41     26.90 o
   3   2   0       23.12       23.90      2.20 o
   4   2   0      585.02      587.22     14.78 o
   5   2   0      957.05      915.48     23.02 o
   6   2   0       11.30       14.62      3.69 o
  -7   3   0       30.94       34.58      6.92 o
  -6   3   0      808.88      811.09     23.52 o
  -5   3   0      245.13      239.93      7.05 o
  -4   3   0      472.25      457.98     11.05 o
  -3   3   0      641.14      682.81     12.35 o
  -2   3   0      129.34      111.02      3.61 o
  -1   3   0       61.54      135.93      3.79 o
   0   3   0     4628.41     4981.81     74.30 o
   1   3   0      223.55      213.55      4.28 o
   2   3   0     1724.72     1720.74     25.48 o
   3   3   0      297.93      294.39      7.29 o
   4   3   0        4.59       -0.33      2.14 o
   5   3   0       32.83       37.50      4.29 o
   6   3   0       17.96       10.26      3.60 o
  -7   4   0       76.92       75.77      8.23 o
  -6   4   0     2453.09     2354.51     52.37 o
  -5   4   0       79.45       85.29      5.18 o
  -4   4   0      515.11      493.26     12.51 o
  -3   4   0      536.93      565.86     11.92 o
  -2   4   0     1576.64     1506.05     26.65 o
  -1   4   0       98.82      106.54      4.92 o
   0   4   0     1717.71     1821.89     26.96 o
   1   4   0      542.56      565.40      9.13 o
   2   4   0       43.09       40.05      2.60 o
   3   4   0      669.50      640.57     16.77 o
   4   4   0     2374.10     2326.44     50.79 o
   5   4   0       89.06       92.32      6.52 o
  -7   5   0        2.08       -1.34      4.14 o
  -6   5   0      278.70      259.43     11.50 o
  -5   5   0      145.24      171.15     10.12 o
  -4   5   0      595.51      570.96     12.76 o
  -3   5   0      145.38      124.19      6.82 o
  -2   5   0     2039.53     2030.00     35.45 o
  -1   5   0      548.62      559.77     10.86 o
   0   5   0     1440.55     1472.34     24.09 o
   1   5   0      149.35      172.28      5.53 o
   2   5   0     3318.20     3147.13     62.64 o
   3   5   0       57.08       57.46      5.08 o
   4   5   0      126.46      116.60      7.05 o
   5   5   0       26.13       34.59      4.94 o
  -7   6   0      604.08      625.98     24.04 o
  -6   6   0      152.02      174.21     13.72 o
  -5   6   0      609.90      612.63     18.64 o
  -4   6   0     2246.92     2197.73     43.24 o
  -3   6   0     1589.30     1555.67     32.01 o
  -2   6   0       79.78       78.14      5.03 o
  -1   6   0        1.55       -0.28      1.52 o
   0   6   0      103.93       98.10      3.81 o
   1   6   0      375.72      391.67     12.18 o
   2   6   0      954.27      940.52     24.19 o
   3   6   0      150.65      158.11      8.50 o
   4   6   0      286.09      293.33     11.97 o
  -7   7   0      727.03      696.44     46.86 o
  -6   7   0      134.59      143.07     10.04 o
  -5   7   0      144.96      141.68     11.69 o
  -4   7   0      201.50      193.01      8.81 o
  -3   7   0        1.30       -1.27      2.33 o
  -2   7   0      231.07      219.12      8.61 o
  -1   7   0      873.90      907.65     20.98 o
   0   7   0      234.96      240.04     15.20 o
   1   7   0     1241.13     1196.68     36.45 o
   2   7   0        1.64       -0.02      3.71 o
   3   7   0      143.87      142.04      9.03 o
  -6   8   0        0.14       -4.82      4.82 o
  -5   8   0      250.82      268.01     13.09 o
  -4   8   0        2.56        3.51      3.20 o
  -3   8   0     2023.40     1946.44     51.16 o
  -2   8   0      572.13      580.80     27.04 o
  -1   8   0       41.42       35.63      5.09 o
   0   8   0      403.09      401.43     16.70 o
   1   8   0      696.80      674.78     28.94 o
   2   8   0       31.73       31.61      5.51 o
  -5   9   0      423.65      428.19     20.79 o
  -4   9   0      982.99      959.15     36.28 o
  -3   9   0      363.72      374.82     18.00 o
  -2   9   0      153.64      160.61     11.89 o
  -1   9   0      216.56      221.51     15.26 o
   0   9   0       43.66       49.09      8.13 o
   1   9   0      812.15      923.25     53.19 o
   2 -10   1       46.18       42.47      7.97 o
  -1  -9   1       26.60       23.37      5.42 o
   0  -9   1       21.09        9.55      4.22 o
   1  -9   1       48.13       43.24      7.25 o
   2  -9   1      283.59      287.09     15.37 o
   3  -9   1      506.36      526.28     18.05 o
   4  -9   1      538.88      503.26     21.22 o
   5  -9   1        0.21        1.79      5.46 o
  -2  -8   1      153.23      148.16      9.76 o
  -1  -8   1       96.78       92.38      7.76 o
   0  -8   1      187.44      179.81      8.88 o
   1  -8   1      932.93      918.62     24.86 o
   2  -8   1       29.47       32.48      4.75 o
   3  -8   1      211.92      211.82      9.47 o
   4  -8   1      146.47      158.99      9.90 o
   5  -8   1      247.28      247.50     12.63 o
   6  -8   1        1.31        1.84      4.43 o
  -4  -7   1       36.40       30.77      5.30 o
  -3  -7   1       25.31       35.03      5.25 o
  -2  -7   1       26.93       28.68      4.55 o
  -1  -7   1     2268.51     2268.60     45.69 o
   0  -7   1       10.45        9.75      2.83 o
   1  -7   1      120.01      128.14      6.52 o
   2  -7   1       10.07        5.30      2.63 o
   3  -7   1      439.11      451.48     13.17 o
   4  -7   1      201.95      202.67      8.93 o
   5  -7   1     1717.59     1628.40     43.51 o
   6  -7   1      314.90      353.77     17.54 o
  -4  -6   1      395.90      389.93     14.88 o
  -3  -6   1      282.83      281.89     18.85 o
  -2  -6   1      108.72      112.18      6.10 o
  -1  -6   1       60.48       60.99      4.03 o
   0  -6   1      275.98      261.79      7.58 o
   1  -6   1       65.58       68.42      3.98 o
   2  -6   1      527.87      524.85     13.46 o
   3  -6   1     4395.24     4303.91     79.46 o
   4  -6   1       93.97       91.77      5.98 o
   5  -6   1      341.35      318.03     12.65 o
   6  -6   1       10.90        9.92      3.85 o
   7  -6   1        1.00       -0.95      4.52 o
  -5  -5   1      139.86      148.05      8.80 o
  -4  -5   1       12.05       11.05      3.43 o
  -3  -5   1      114.23      114.75      8.80 o
  -2  -5   1      952.40      960.75     18.25 o
  -1  -5   1     4092.60     4019.47     62.27 o
   0  -5   1     5906.99     5809.15     87.39 o
   1  -5   1     1074.58     1107.92     20.44 o
   2  -5   1        3.08        3.49      1.72 o
   3  -5   1     1893.76     1840.22     36.10 o
   4  -5   1     1184.12     1131.24     21.95 o
   5  -5   1        0.71       -0.07      2.81 o
   6  -5   1      171.74      174.37      9.42 o
   7  -5   1      295.25      305.73     15.67 o
  -6  -4   1     1606.35     1518.33     36.91 o
  -5  -4   1        3.46        3.24      3.10 o
  -4  -4   1      411.50      417.83     12.97 o
  -3  -4   1      929.45      890.87     17.61 o
  -2  -4   1     3477.54     3403.03     49.13 o
  -1  -4   1     1731.66     1696.91     27.19 o
   0  -4   1       99.04      124.17      3.93 o
   1  -4   1      704.49      667.17     12.98 o
   2  -4   1      323.79      306.84     10.59 o
   3  -4   1      631.01      570.38     12.69 o
   4  -4   1     4891.08     4770.97     73.12 o
   5  -4   1       11.59       13.58      3.23 o
   6  -4   1        0.88        5.54      3.69 o
   7  -4   1     2041.12     2001.27     92.76 o
  -6  -3   1      110.97      108.75      7.40 o
  -5  -3   1       91.56       88.70      9.18 o
  -4  -3   1      690.46      682.97     15.60 o
  -3  -3   1        0.79        1.66      1.19 o
  -2  -3   1     3398.78     3390.48     48.41 o
  -1  -3   1      115.10       96.04      3.37 o
   0  -3   1      515.09      595.27     10.41 o
   1  -3   1      112.41      161.44      3.84 o
   2  -3   1       31.43        3.64      1.16 o
   3  -3   1      577.66      600.18     10.51 o
   4  -3   1        5.71        4.54      1.70 o
   5  -3   1      851.88      860.89     28.05 o
   6  -3   1        2.90        1.61      3.17 o
   7  -3   1      204.58      201.93     15.59 o
  -7  -2   1      639.85      611.37     18.88 o
  -6  -2   1      170.73      190.31      9.01 o
  -5  -2   1      109.48       99.25      6.10 o
  -4  -2   1     1215.07     1176.94     20.12 o
  -3  -2   1     2884.30     3081.27     39.33 o
  -2  -2   1      225.78      179.78      3.73 o
  -1  -2   1     2060.08     2025.93     25.70 o
   0  -2   1      189.73      163.71      3.65 o
   1  -2   1      143.76      107.41      3.10 o
   2  -2   1       56.97       26.16      1.80 o
   3  -2   1       74.48       68.48      2.50 o
   4  -2   1      322.57      331.94      7.95 o
   5  -2   1      663.37      671.63     15.45 o
   6  -2   1       28.42       19.79      3.70 o
   7  -2   1      207.31      191.16     11.01 o
  -7  -1   1      125.98      120.38     13.82 o
  -6  -1   1     1104.84     1108.26     32.76 o
  -5  -1   1       58.38       47.04      4.15 o
  -4  -1   1      496.59      542.96      9.60 o
  -3  -1   1        4.53       -0.41      0.89 o
  -2  -1   1     1533.97     1638.19     20.13 o
  -1  -1   1       48.37       56.07      1.55 o
   0  -1   1      264.61      278.95      4.02 o
   1  -1   1      648.57      628.32      7.70 o
   2  -1   1     1434.40     1307.79     14.86 o
   3  -1   1      291.57      314.23      7.26 o
   4  -1   1     1398.50     1455.20     23.90 o
   5  -1   1        3.54        3.83      2.42 o
   6  -1   1      945.71      958.93     33.98 o
   7  -1   1       65.00       71.54      7.19 o
  -7   0   1      210.49      189.43     11.12 o
  -6   0   1       93.98       98.35      7.51 o
  -5   0   1      561.47      571.04     20.87 o
  -4   0   1      301.15      317.40      6.11 o
  -3   0   1      470.45      554.26      8.31 o
  -2   0   1     8380.56     8432.81     99.56 o
  -1   0   1       14.79       13.74      1.02 o
   0   0   1       38.91       16.45      0.55 o
   1   0   1      983.48      989.93     28.32 o
   2   0   1     1545.16     1448.74     19.61 o
   3   0   1      114.05      106.08      2.65 o
   4   0   1       21.32       19.90      1.59 o
   5   0   1       40.56       50.77      4.23 o
   6   0   1      554.69      535.99     15.54 o
   7   0   1       27.06       28.47      5.34 o
  -7   1   1      131.13      135.70     12.85 o
  -6   1   1      308.74      333.05     14.14 o
  -5   1   1      568.66      586.77     10.65 o
  -4   1   1    12979.37    12780.23    188.06 o
  -3   1   1        4.07       17.08      1.53 o
  -2   1   1      181.34      194.52      4.69 o
  -1   1   1      490.08      494.95      8.87 o
   0   1   1      193.48      217.27      2.82 o
   1   1   1      971.10      906.01     38.20 o
   2   1   1      469.08      378.38      7.61 o
   3   1   1        4.86        4.06      1.11 o
   4   1   1      354.65      371.66     13.74 o
   5   1   1       29.65       28.81      3.53 o
   6   1   1       45.10       45.80      7.17 o
  -8   2   1       99.08       91.76      9.42 o
  -7   2   1       71.83       81.17      8.08 o
  -6   2   1     1104.90     1099.25     24.01 o
  -5   2   1        9.10        9.87      1.75 o
  -4   2   1       21.74       24.97      1.95 o
  -3   2   1     1004.24     1072.50     19.37 o
  -2   2   1      699.67      707.97     13.87 o
  -1   2   1      355.33      365.71      6.69 o
   0   2   1    17570.79    16705.07    195.67 o
   1   2   1      343.64      488.75      8.32 o
   2   2   1      184.92      197.34      4.61 o
   3   2   1     2992.03     2937.66     49.96 o
   4   2   1      399.35      386.07      8.94 o
   5   2   1       44.91       46.65      4.22 o
   6   2   1      165.33      159.74      7.89 o
  -8   3   1       16.57       22.30      6.10 o
  -7   3   1      187.41      184.25     16.47 o
  -6   3   1      696.30      721.81     20.00 o
  -5   3   1     2050.32     1950.62     34.78 o
  -4   3   1     1036.19      992.04     20.88 o
  -3   3   1        3.71        5.07      1.73 o
  -2   3   1      448.81      462.10     11.79 o
  -1   3   1       86.61      122.69      3.54 o
   0   3   1     4889.97     5253.14     73.53 o
   1   3   1      106.42      116.19      3.78 o
   2   3   1      270.96      288.90      6.03 o
   3   3   1      348.27      329.83      7.18 o
   4   3   1      207.80      212.87     10.64 o
   5   3   1      206.28      208.25      8.49 o
   6   3   1        6.35        2.11      4.56 o
  -8   4   1        0.63        1.75      4.91 o
  -7   4   1      317.72      348.01     16.46 o
  -6   4   1      345.77      362.61     20.67 o
  -5   4   1       16.44       13.32      3.68 o
  -4   4   1      712.13      690.11     16.18 o
  -3   4   1      571.30      551.50     14.82 o
  -2   4   1     5842.61     5695.31    101.48 o
  -1   4   1      308.68      299.54      7.34 o
   0   4   1      400.49      411.80      7.24 o
   1   4   1      388.16      373.70      7.57 o
   2   4   1      119.61      117.45      3.97 o
   3   4   1      105.30      110.57      5.58 o
   4   4   1     1075.07     1048.99     30.04 o
   5   4   1      256.14      254.86     11.96 o
  -7   5   1      259.92      243.35     12.22 o
  -6   5   1     1002.19      962.27     25.90 o
  -5   5   1      368.07      382.78     11.64 o
  -4   5   1        2.40        3.65      1.68 o
  -3   5   1      766.79      738.70     19.34 o
  -2   5   1        2.21       -0.61      1.86 o
  -1   5   1      749.64      632.45     12.12 o
   0   5   1     1361.11     1390.40     23.48 o
   1   5   1      591.90      597.97     16.91 o
   2   5   1     1945.88     1901.46     37.07 o
   3   5   1        1.98        1.29      2.58 o
   4   5   1       78.91       86.02      7.91 o
  -7   6   1       58.23       61.22      7.11 o
  -6   6   1      592.08      545.60     17.98 o
  -5   6   1        4.06        5.89      3.19 o
  -4   6   1      292.16      276.64      9.84 o
  -3   6   1       30.86       30.40      3.66 o
  -2   6   1      275.26      266.29     10.11 o
  -1   6   1        0.18       -1.54      1.67 o
   0   6   1        1.81        5.45      2.43 o
   1   6   1       39.94       27.16      4.38 o
   2   6   1       32.77       37.99      4.65 o
   3   6   1      979.92      968.87     40.49 o
   4   6   1       96.87      101.38      7.54 o
  -7   7   1      131.28      141.87     10.61 o
  -6   7   1       28.27       21.81      5.15 o
  -5   7   1       38.69       41.93      8.00 o
  -4   7   1      411.31      405.26     14.07 o
  -3   7   1      131.24      133.34      7.19 o
  -2   7   1       50.51       63.68      7.82 o
  -1   7   1      299.65      315.90     12.02 o
   0   7   1      363.48      374.56     11.70 o
   1   7   1       18.07        8.82      5.17 o
   2   7   1      158.19      150.76      8.93 o
   3   7   1       73.76       72.27      6.94 o
  -6   8   1       83.85      108.68     11.31 o
  -5   8   1      658.41      630.65     40.53 o
  -4   8   1      369.29      379.60     18.77 o
  -3   8   1     1308.48     1288.60     52.94 o
  -2   8   1      145.85      140.62     10.36 o
  -1   8   1       10.98        8.88      4.07 o
   0   8   1       51.04       24.20      9.20 o
   1   8   1       27.87       29.81      5.11 o
   2   8   1      213.27      185.60     32.62 o
  -5   9   1      184.70      177.92     17.36 o
  -4   9   1       46.00       37.02      8.92 o
  -3   9   1       15.44       13.73      7.12 o
  -2   9   1       27.99       30.18      6.53 o
  -1   9   1      807.87      835.45     33.20 o
   0   9   1      321.62      313.19     14.38 o
   1 -10   2      531.24      534.36     24.40 o
   2 -10   2       90.57       90.90     10.13 o
   3 -10   2       39.75       55.88     10.98 o
  -1  -9   2       37.61       28.50      5.70 o
   0  -9   2       50.19       47.93     10.35 o
   1  -9   2     1439.98     1383.13     58.05 o
   2  -9   2      346.41      364.78     14.78 o
   3  -9   2      943.29      958.20     31.76 o
   4  -9   2      183.55      197.20     19.62 o
   5  -9   2        4.30        6.49      4.87 o
  -3  -8   2      119.49      127.89      9.64 o
  -2  -8   2      766.90      785.54     33.71 o
  -1  -8   2      684.53      701.32     18.79 o
   0  -8   2       57.00       60.32      6.06 o
   1  -8   2      226.94      208.85      9.11 o
   2  -8   2       55.76       68.59      6.35 o
   3  -8   2      881.51      870.44     21.57 o
   4  -8   2      269.03      271.92     12.63 o
   5  -8   2      307.94      337.88     22.27 o
   6  -8   2       68.25       55.80      8.48 o
  -4  -7   2       70.94       79.28      7.64 o
  -3  -7   2     1070.46     1042.74     28.07 o
  -2  -7   2        7.99        4.95      2.98 o
  -1  -7   2      816.18      881.78     21.22 o
   0  -7   2      502.79      500.76     13.66 o
   1  -7   2      297.34      266.99      8.58 o
   2  -7   2      587.28      557.94     14.82 o
   3  -7   2      220.60      225.54      9.08 o
   4  -7   2      157.74      147.81      8.94 o
   5  -7   2      327.33      337.25     13.77 o
   6  -7   2        9.91        9.29      5.07 o
  -5  -6   2      470.50      452.72     29.42 o
  -4  -6   2       15.14       10.54      3.78 o
  -3  -6   2     1082.43     1065.09     27.36 o
  -2  -6   2       13.78        9.82      3.27 o
  -1  -6   2      898.13      895.08     22.72 o
   0  -6   2       13.55       10.47      2.28 o
   1  -6   2     2229.22     2189.79     42.59 o
   2  -6   2      641.24      648.57     19.73 o
   3  -6   2     3687.36     3651.87     68.21 o
   4  -6   2       76.68       78.82      8.27 o
   5  -6   2      137.29      140.28      8.53 o
   6  -6   2      228.04      244.45     13.89 o
   7  -6   2      217.49      243.84     14.72 o
  -5  -5   2       33.92       43.02      6.12 o
  -4  -5   2        0.81       -0.88      3.61 o
  -3  -5   2      467.63      467.90     12.63 o
  -2  -5   2     1792.99     1767.14     27.39 o
  -1  -5   2     1592.68     1633.58     26.96 o
   0  -5   2      305.13      280.69      9.56 o
   1  -5   2      429.45      429.67     10.01 o
   2  -5   2       64.58       71.50      4.38 o
   3  -5   2      171.86      163.57      5.89 o
   4  -5   2      482.82      451.53     10.92 o
   5  -5   2      541.85      549.32     20.05 o
   6  -5   2      526.99      577.55     27.43 o
   7  -5   2     1230.84     1291.67     38.57 o
  -6  -4   2       19.18       21.10      4.52 o
  -5  -4   2      877.08      880.14     23.40 o
  -4  -4   2     2344.11     2309.22     45.04 o
  -3  -4   2        3.41        1.79      1.57 o
  -2  -4   2      862.68      861.66     15.53 o
  -1  -4   2      366.08      347.39      8.15 o
   0  -4   2      171.71      159.90      5.05 o
   1  -4   2        2.64       -0.51      1.18 o
   2  -4   2     1153.17     1151.33     19.46 o
   3  -4   2      391.95      403.26      8.14 o
   4  -4   2      191.28      188.90      7.43 o
   5  -4   2       57.94       39.86      4.41 o
   6  -4   2        0.11        0.14      3.38 o
   7  -4   2       50.99       57.12      7.29 o
  -7  -3   2       12.67        7.90      5.01 o
  -6  -3   2     1454.26     1415.24     34.46 o
  -5  -3   2      443.15      424.50     13.49 o
  -4  -3   2        8.45        8.09      1.80 o
  -3  -3   2     1558.91     1677.65     22.68 o
  -2  -3   2      169.73      175.39      4.91 o
  -1  -3   2      563.11      561.32     11.06 o
   0  -3   2     4037.30     3457.78     45.88 o
   1  -3   2       76.33       93.37      2.74 o
   2  -3   2      518.21      536.38      8.79 o
   3  -3   2    11136.57    11177.99    155.06 o
   4  -3   2      144.70      157.82      5.65 o
   5  -3   2       10.71        5.70      3.05 o
   6  -3   2      134.14      131.05      8.64 o
   7  -3   2       59.82       61.19      7.19 o
  -7  -2   2       52.83       44.63      5.74 o
  -6  -2   2     1520.02     1492.30     42.25 o
  -5  -2   2        6.33        8.85      2.48 o
  -4  -2   2       41.21       44.99      2.42 o
  -3  -2   2     1058.18     1142.98     15.90 o
  -1  -2   2     1810.88     1841.18     26.57 o
   0  -2   2     1656.27     1636.77     25.09 o
   1  -2   2     5518.60     5539.61     72.65 o
   2  -2   2     1251.25     1301.14     18.38 o
   3  -2   2      287.85      339.87      6.34 o
   4  -2   2     2481.42     2396.65     38.00 o
   5  -2   2       41.25       52.74      4.50 o
   6  -2   2      131.04      129.96      7.21 o
   7  -2   2     3281.21     3186.32     78.74 o
  -7  -1   2      301.39      301.34     14.29 o
  -6  -1   2      371.04      389.83     16.45 o
  -5  -1   2      193.92      200.08      7.24 o
  -4  -1   2      404.89      441.84      7.94 o
  -3  -1   2     1266.20     1263.23     19.38 o
  -2  -1   2     3441.00     3230.95     43.05 o
  -1  -1   2     1956.21     1975.22     26.35 o
   0  -1   2     1314.71     1208.07     15.53 o
   1  -1   2     4273.97     4200.84     58.94 o
   2  -1   2     2466.16     2997.23     45.35 o
   3  -1   2      116.89      132.96      3.66 o
   4  -1   2      523.66      508.98     11.59 o
   5  -1   2     1930.10     1956.11     38.49 o
   6  -1   2      135.27      141.94      7.44 o
   7  -1   2      217.61      207.40     10.77 o
  -7   0   2      201.86      199.20     11.70 o
  -6   0   2     1295.15     1278.00     30.48 o
  -5   0   2       28.74       30.15      2.55 o
  -4   0   2      273.66      266.44      6.33 o
  -3   0   2     2512.10     2665.24     34.47 o
  -2   0   2     1066.09      922.25     12.62 o
  -1   0   2      903.17      913.98     14.38 o
   0   0   2     1877.07     1910.99     23.25 o
   1   0   2     1953.39     2001.71     47.55 o
   2   0   2      344.28      267.95      9.99 o
   3   0   2      818.16      780.41     11.61 o
   4   0   2      529.00      519.07      9.42 o
   5   0   2      681.58      684.04     15.90 o
   6   0   2        6.69        2.71      2.89 o
  -8   1   2       23.70       12.55      5.39 o
  -7   1   2        5.68        3.95      5.49 o
  -6   1   2     1296.54     1343.53     28.47 o
  -5   1   2      119.97      128.92      6.00 o
  -4   1   2       13.81       18.65      2.07 o
  -3   1   2     5255.49     6078.06     90.94 o
  -2   1   2     4802.29     4685.28     65.50 o
  -1   1   2     1082.69     1148.58     15.11 o
   0   1   2       15.15       11.40      0.85 o
   1   1   2      119.42      156.31      5.21 o
   2   1   2     1065.42     1063.72     26.13 o
   3   1   2      443.61      446.37      7.37 o
   4   1   2      909.11      909.60     15.63 o
   5   1   2      279.64      277.37      8.02 o
   6   1   2      377.26      407.10     20.84 o
  -8   2   2      426.29      465.95     19.63 o
  -7   2   2        6.41        0.50      3.83 o
  -6   2   2        0.04        1.51      2.70 o
  -5   2   2      245.03      244.31      7.49 o
  -4   2   2      680.41      688.75     14.05 o
  -3   2   2      820.62      801.81     15.31 o
  -2   2   2      817.55      684.34     12.82 o
  -1   2   2      186.30      201.83      4.21 o
   0   2   2      273.27      377.51      5.68 o
   1   2   2     2881.67     3096.24     50.65 o
   2   2   2      178.33      183.07      4.44 o
   3   2   2      133.90      142.07      4.26 o
   4   2   2      231.06      230.90      6.20 o
   5   2   2      163.74      163.86      6.42 o
   6   2   2        0.79        3.19      3.57 o
  -8   3   2        8.09       -4.65      8.63 o
  -7   3   2       27.07       31.31      5.17 o
  -6   3   2      342.93      331.93     12.14 o
  -5   3   2       47.24       55.75      5.45 o
  -4   3   2     2757.89     2580.46     48.62 o
  -3   3   2      848.56      801.25     19.14 o
  -2   3   2      194.44      248.28      6.28 o
  -1   3   2     5324.43     5299.09     79.80 o
   0   3   2       30.72       23.93      1.36 o
   1   3   2     1270.06     1388.69     22.24 o
   2   3   2      562.25      576.35     12.40 o
   3   3   2      656.62      602.36     12.14 o
   4   3   2     1157.17     1112.50     24.54 o
   5   3   2       80.55       96.41     10.41 o
  -8   4   2       84.00       84.99      9.90 o
  -7   4   2      117.94      123.58      8.82 o
  -6   4   2       44.05       45.00      4.71 o
  -5   4   2      279.57      270.34      9.30 o
  -4   4   2      146.11      137.37      6.25 o
  -3   4   2      223.82      227.20      7.37 o
  -2   4   2       12.77        9.99      2.01 o
  -1   4   2      339.18      337.37      7.47 o
   0   4   2     3483.31     3627.21     48.80 o
   1   4   2      899.24      871.20     15.53 o
   2   4   2       14.20       16.68      3.03 o
   3   4   2      807.69      783.53     17.40 o
   4   4   2      249.27      230.05     11.93 o
   5   4   2        9.62       14.58      4.62 o
  -7   5   2      312.40      296.74     17.72 o
  -6   5   2      936.00      904.40     25.00 o
  -5   5   2      846.44      787.54     19.21 o
  -4   5   2      294.89      278.60     10.17 o
  -3   5   2     1367.12     1347.78     31.67 o
  -2   5   2      437.42      442.68     11.66 o
  -1   5   2      137.91      134.53      4.66 o
   0   5   2      385.27      423.03      9.03 o
   1   5   2       96.45       99.54      5.81 o
   2   5   2        0.06        1.81      2.44 o
   3   5   2      198.94      193.91      8.80 o
   4   5   2        3.70        2.10      3.06 o
  -7   6   2        0.23        1.91      3.94 o
  -6   6   2      100.18      106.17      8.74 o
  -5   6   2     1110.37     1169.17     26.61 o
  -4   6   2      100.91      120.59     13.02 o
  -3   6   2      270.67      285.38     13.09 o
  -2   6   2     1009.94      993.68     21.81 o
  -1   6   2      257.96      234.90      9.64 o
   0   6   2      163.63      163.08      7.01 o
   1   6   2     1106.92     1047.22     26.38 o
   2   6   2       50.82       51.84      5.17 o
   3   6   2      107.12      102.24      6.98 o
  -7   7   2        8.64       12.85      5.31 o
  -6   7   2       15.26       13.83      6.78 o
  -5   7   2      139.10      149.68     10.20 o
  -4   7   2        0.76       -1.41      4.07 o
  -3   7   2      100.05      118.16      7.86 o
  -2   7   2      172.18      188.09      9.67 o
  -1   7   2     1181.95     1206.72     30.37 o
   0   7   2      108.78      118.59      7.84 o
   1   7   2      205.48      216.03     10.40 o
   2   7   2      378.94      362.75     13.52 o
  -6   8   2      100.52      122.88     12.19 o
  -5   8   2      403.05      418.70     19.57 o
  -4   8   2      483.53      440.47     22.51 o
  -3   8   2       79.13       86.05      8.86 o
  -2   8   2       81.53       82.86      8.67 o
  -1   8   2       12.53       19.80      5.77 o
   0   8   2       13.26       12.21      4.31 o
   1   8   2      193.41      231.18     11.70 o
  -4   9   2       61.07       84.09     19.17 o
  -3   9   2       49.04       57.99      7.24 o
  -2   9   2        0.01       -0.65      4.78 o
  -1   9   2      315.27      366.98     18.58 o
   1 -10   3      269.85      279.15     19.53 o
   2 -10   3      164.92      151.28     16.05 o
   3 -10   3        0.04       -7.36      7.36 o
  -2  -9   3        0.01        0.28      4.05 o
  -1  -9   3       55.56       59.67      6.27 o
   0  -9   3      396.28      400.10     18.76 o
   1  -9   3       71.93       59.28      6.71 o
   2  -9   3        5.06        8.46      4.13 o
   3  -9   3      461.79      452.46     24.14 o
   4  -9   3        0.01        1.21      4.49 o
  -3  -8   3      647.69      640.25     20.83 o
  -2  -8   3       82.87       69.97      7.75 o
  -1  -8   3      893.03      916.95     25.19 o
   0  -8   3        5.89        2.32      2.92 o
   1  -8   3       77.06       66.72      5.26 o
   2  -8   3      724.09      722.63     23.80 o
   3  -8   3      304.79      302.63     19.07 o
   4  -8   3      554.39      550.47     18.47 o
   5  -8   3       18.17       10.81      4.58 o
  -4  -7   3        5.95        4.03      4.17 o
  -3  -7   3       53.96       55.15      6.14 o
  -2  -7   3       36.88       37.90      4.66 o
  -1  -7   3      455.16      465.83     14.97 o
   0  -7   3      812.52      786.09     17.18 o
   1  -7   3     1631.19     1568.27     29.83 o
   2  -7   3       11.39       12.08      3.21 o
   3  -7   3      775.19      727.97     20.48 o
   4  -7   3       55.52       52.09      5.86 o
   5  -7   3      246.98      269.30     16.75 o
   6  -7   3      720.53      807.15     28.44 o
  -5  -6   3      567.25      567.25     29.70 o
  -4  -6   3       93.28       82.04      7.95 o
  -3  -6   3       29.37       27.08      5.17 o
  -2  -6   3     3487.91     3408.87     59.11 o
  -1  -6   3      160.00      164.54      9.14 o
   0  -6   3       50.56       41.18      4.00 o
   1  -6   3     2231.69     2123.39     37.83 o
   2  -6   3        6.41        5.49      2.18 o
   3  -6   3      583.14      579.04     13.48 o
   4  -6   3      904.58      867.72     20.52 o
   5  -6   3      389.21      387.76     13.72 o
   6  -6   3       52.95       57.28      7.66 o
  -6  -5   3       99.11      106.17      8.54 o
  -5  -5   3       48.14       45.28      5.55 o
  -4  -5   3        0.03       -0.54      2.39 o
  -3  -5   3     1033.27     1028.48     20.61 o
  -2  -5   3      445.95      430.91     10.33 o
  -1  -5   3     3027.03     2958.76     50.33 o
   0  -5   3     2194.66     2185.05     34.90 o
   1  -5   3      251.47      206.02      6.65 o
   2  -5   3     2558.52     2449.58     42.31 o
   3  -5   3      338.05      320.41      7.95 o
   4  -5   3        5.76        6.24      2.32 o
   5  -5   3      341.35      362.70     14.62 o
   6  -5   3        1.39        1.17      3.94 o
  -6  -4   3      153.87      142.89      8.96 o
  -5  -4   3        1.43        2.61      2.96 o
  -4  -4   3      296.86      283.96      9.29 o
  -3  -4   3     1082.95     1042.21     17.22 o
  -2  -4   3        2.15        2.29      1.52 o
  -1  -4   3      689.69      747.41     16.17 o
   0  -4   3     2584.02     2788.13     46.55 o
   1  -4   3      529.81      502.70      9.17 o
   2  -4   3     1187.10     1127.82     18.09 o
   3  -4   3     1859.52     1874.87     28.60 o
   4  -4   3      561.99      554.05     12.62 o
   5  -4   3      276.59      275.77     10.65 o
   6  -4   3       91.20       82.65      7.85 o
   7  -4   3       56.40       50.34      7.08 o
  -7  -3   3       35.54       39.73      5.79 o
  -6  -3   3      893.01      876.79     23.76 o
  -5  -3   3      108.14      124.09      6.38 o
  -4  -3   3      131.84      121.54      3.97 o
  -3  -3   3       46.04       63.83      2.94 o
  -2  -3   3      433.63      420.17      8.58 o
  -1  -3   3        2.63        3.12      1.36 o
   0  -3   3     1860.83     1878.15     29.42 o
   1  -3   3      547.23      678.04     10.50 o
   2  -3   3       22.00       20.00      1.60 o
   3  -3   3        7.47        6.82      1.29 o
   4  -3   3      462.36      423.82     10.16 o
   5  -3   3      187.34      186.46      7.61 o
   6  -3   3       21.06       22.99      4.20 o
   7  -3   3      507.62      490.08     18.28 o
  -7  -2   3      314.28      356.66     13.78 o
  -6  -2   3       25.55       36.44      4.61 o
  -5  -2   3        0.11        4.05      2.38 o
  -4  -2   3     2163.31     2165.13     35.01 o
  -3  -2   3       18.77       16.14      1.77 o
  -2  -2   3     4327.54     4685.52     70.35 o
  -1  -2   3     1216.04     1069.02     17.46 o
   0  -2   3       13.69       12.94      1.21 o
   1  -2   3       15.82       20.10      1.39 o
   2  -2   3     1073.47     1069.28     15.60 o
   3  -2   3       30.11       43.48      2.32 o
   4  -2   3      186.64      198.84      6.04 o
   5  -2   3        2.69        3.48      2.27 o
   6  -2   3        9.30        6.99      3.13 o
  -7  -1   3      650.91      670.22     23.17 o
  -6  -1   3     1541.13     1527.15     32.10 o
  -5  -1   3        2.52       -0.27      1.69 o
  -4  -1   3      710.90      738.53     13.10 o
  -3  -1   3     2667.26     2818.51     40.98 o
  -2  -1   3      133.78      123.88      4.05 o
  -1  -1   3      217.32      211.55      4.07 o
   0  -1   3    11070.43    10808.51    140.56 o
   1  -1   3      405.26      479.09      7.76 o
   2  -1   3        2.91        3.06      0.99 o
   3  -1   3     5908.10     6029.78     90.49 o
   4  -1   3       10.87       10.28      1.88 o
   5  -1   3        3.17        0.76      2.11 o
   6  -1   3      145.24      148.54      7.04 o
  -8   0   3       81.74       88.34      9.71 o
  -7   0   3      128.13      150.93     13.19 o
  -6   0   3     2271.92     2256.20     50.00 o
  -5   0   3      562.50      539.43     11.30 o
  -4   0   3      112.76      100.84      4.00 o
  -3   0   3      898.18      941.29     16.14 o
  -2   0   3       19.05       13.89      1.48 o
  -1   0   3      387.84      429.29      6.20 o
   0   0   3      435.68      403.56      9.53 o
   1   0   3      252.92      180.44      5.25 o
   2   0   3      857.17      921.83     20.70 o
   3   0   3      107.30      121.39      3.71 o
   4   0   3     3331.80     3268.53     54.54 o
   5   0   3      355.63      371.50     10.18 o
   6   0   3        8.23        8.87      3.72 o
  -8   1   3        2.54        0.55      5.19 o
  -7   1   3       96.70       96.47     10.34 o
  -6   1   3     1086.26     1053.99     26.69 o
  -5   1   3       22.14       28.74      2.95 o
  -4   1   3      151.04      144.16      5.59 o
  -3   1   3     2851.25     2824.91     43.84 o
  -2   1   3      749.17      631.59     10.34 o
  -1   1   3     2533.29     2715.75     36.83 o
   0   1   3      242.26      276.82      5.33 o
   1   1   3     1334.50     1421.50     36.76 o
   2   1   3       36.12       38.54      9.80 o
   3   1   3     1144.05     1142.69     23.37 o
   4   1   3      102.45      105.49      3.49 o
   5   1   3      160.59      165.38      7.30 o
   6   1   3        0.51       -1.07      3.67 o
  -8   2   3        9.01        1.46      4.88 o
  -7   2   3      129.38      123.47      8.52 o
  -6   2   3     1834.31     1838.53     47.51 o
  -5   2   3      266.58      260.65      7.91 o
  -4   2   3      263.17      271.95     11.46 o
  -3   2   3      593.00      647.45     17.26 o
  -2   2   3       32.52       27.10      1.79 o
  -1   2   3       45.11       34.80      1.69 o
   0   2   3       16.65       11.84      1.15 o
   1   2   3      838.77      834.98     13.41 o
   2   2   3      331.01      311.72     16.62 o
   3   2   3      199.59      210.48      4.48 o
   4   2   3       87.50       91.03      3.45 o
   5   2   3      419.72      412.63     15.95 o
  -8   3   3       16.89       26.19      6.81 o
  -7   3   3      131.74      127.87      8.91 o
  -6   3   3     3056.09     2966.26     62.28 o
  -5   3   3       18.25       15.89      4.18 o
  -4   3   3      279.09      290.78      8.87 o
  -3   3   3     2725.23     2741.54     46.61 o
  -2   3   3     1592.35     1598.15     24.32 o
  -1   3   3      421.47      395.06      7.93 o
   0   3   3      477.00      507.31      9.42 o
   1   3   3       67.14       79.35      3.13 o
   2   3   3      258.33      248.88      5.85 o
   3   3   3       28.68       28.30      2.21 o
   4   3   3      773.30      793.59     20.14 o
   5   3   3       27.97       34.49      4.68 o
  -8   4   3      500.35      624.24     58.16 o
  -7   4   3      496.58      506.37     17.44 o
  -6   4   3      262.09      272.09     10.29 o
  -5   4   3      353.08      365.14     11.17 o
  -4   4   3       63.87       72.95      6.77 o
  -3   4   3      816.77      777.64     15.71 o
  -2   4   3     3418.28     3347.21     52.02 o
  -1   4   3      856.27      851.24     15.15 o
   0   4   3     1771.53     1769.40     28.64 o
   1   4   3      145.10      123.96      5.56 o
   2   4   3       85.20       97.09      6.30 o
   3   4   3        0.25        1.47      2.69 o
   4   4   3        9.58       11.80      5.28 o
  -7   5   3       13.06       10.81      4.70 o
  -6   5   3        5.22        1.54      3.32 o
  -5   5   3       58.31       70.99      5.64 o
  -4   5   3     3359.49     3257.37     56.16 o
  -3   5   3      777.91      788.88     18.15 o
  -2   5   3      441.26      420.43      9.47 o
  -1   5   3      212.16      231.69      6.78 o
   0   5   3      195.69      182.26      9.73 o
   1   5   3      413.93      433.66     12.94 o
   2   5   3      486.49      469.43     13.79 o
   3   5   3      349.51      353.74     13.07 o
  -7   6   3      725.60      744.99     39.02 o
  -6   6   3      221.02      233.55     19.83 o
  -5   6   3       32.30       34.88      5.69 o
  -4   6   3       32.88       30.60      4.01 o
  -3   6   3       76.04       80.75      8.45 o
  -2   6   3      131.86      129.67      7.56 o
  -1   6   3      533.59      497.31     15.13 o
   0   6   3     1079.65     1016.73     27.38 o
   1   6   3      327.44      351.84     17.99 o
   2   6   3       35.24       35.21      4.59 o
   3   6   3      178.62      199.24     11.20 o
  -6   7   3      280.86      295.39     29.78 o
  -5   7   3      196.44      208.78     11.26 o
  -4   7   3       12.72        9.48      4.71 o
  -3   7   3      759.86      728.98     23.04 o
  -2   7   3      538.22      569.11     18.83 o
  -1   7   3        0.15        6.81      4.27 o
   0   7   3     1055.98     1104.87     33.56 o
   1   7   3       95.14      112.63      7.92 o
  -5   8   3      241.20      254.39     15.45 o
  -4   8   3      109.16       88.28      8.14 o
  -3   8   3      233.59      248.47     20.95 o
  -2   8   3     1109.20     1195.76     41.27 o
  -1   8   3        0.07       -1.22      4.23 o
   0   8   3      337.46      332.55     16.72 o
   0 -10   4       35.99       38.32      6.53 o
   1 -10   4        1.18       -0.50      8.98 o
   2 -10   4      272.96      319.05     22.33 o
  -2  -9   4       89.32       97.49      9.10 o
  -1  -9   4        0.24       -3.39      3.39 o
   0  -9   4       47.76       52.48      6.62 o
   1  -9   4      517.22      547.85     16.34 o
   2  -9   4      109.02      116.98     11.45 o
   3  -9   4      116.16      146.12     20.58 o
   4  -9   4      305.97      342.63     28.38 o
  -3  -8   4       69.92       80.10     11.84 o
  -2  -8   4      474.19      470.88     14.97 o
  -1  -8   4      302.47      276.60     12.23 o
   0  -8   4      311.90      311.54     12.78 o
   1  -8   4       59.71       72.02      7.61 o
   2  -8   4      414.20      397.75     12.79 o
   3  -8   4        7.72        6.72      5.62 o
   4  -8   4       71.96       73.75      7.48 o
   5  -8   4      102.65      120.62     10.99 o
  -4  -7   4       31.51       33.06      5.69 o
  -3  -7   4      142.33      158.75      9.79 o
  -2  -7   4      558.67      542.92     19.93 o
  -1  -7   4      922.48      909.21     19.40 o
   0  -7   4      132.41      133.42      8.06 o
   1  -7   4       45.33       40.00      3.93 o
   2  -7   4       55.07       46.69      4.10 o
   3  -7   4       50.74       51.65      5.77 o
   4  -7   4      156.23      158.28      9.36 o
   5  -7   4       10.61        5.84      4.68 o
  -5  -6   4        9.88        4.56      3.91 o
  -4  -6   4      397.45      412.17     14.81 o
  -3  -6   4     1462.49     1421.98     30.92 o
  -2  -6   4       10.20        9.80      2.71 o
  -1  -6   4      259.01      279.19      9.11 o
   0  -6   4       29.27       30.31      2.73 o
   1  -6   4      219.78      226.53      7.35 o
   2  -6   4      957.02      929.28     18.97 o
   3  -6   4     1082.22     1091.52     22.28 o
   4  -6   4      129.78      144.44      6.75 o
   5  -6   4        1.31       -1.07      3.61 o
   6  -6   4      125.98      133.43     10.80 o
  -6  -5   4      958.99      956.30     28.03 o
  -5  -5   4       37.82       34.65      5.10 o
  -4  -5   4      215.08      204.07      8.58 o
  -3  -5   4      480.01      498.64     12.07 o
  -2  -5   4      939.07      908.76     18.36 o
  -1  -5   4       95.45      106.11      4.08 o
   0  -5   4        0.48        0.44      1.62 o
   1  -5   4     1952.27     1910.63     31.22 o
   2  -5   4      284.38      269.13      7.08 o
   3  -5   4       38.66       29.50      3.72 o
   4  -5   4      165.82      146.08      8.09 o
   5  -5   4        1.76        1.53      3.19 o
   6  -5   4       91.86      107.12      9.24 o
  -6  -4   4      236.90      245.19     11.46 o
  -5  -4   4      173.49      204.82      9.54 o
  -4  -4   4      713.35      656.58     15.44 o
  -3  -4   4      414.76      377.97      8.88 o
  -2  -4   4     2344.46     2270.38     39.42 o
  -1  -4   4        8.93        7.25      1.87 o
   0  -4   4       57.88       45.90      3.06 o
   1  -4   4     2908.47     2880.85     41.80 o
   2  -4   4      455.25      419.24      8.49 o
   3  -4   4        2.06        4.84      1.57 o
   4  -4   4      166.66      170.10      7.24 o
   5  -4   4      219.32      239.79     13.26 o
   6  -4   4        4.45        3.56      3.64 o
  -7  -3   4      731.11      711.29     25.06 o
  -6  -3   4       13.40        9.03      3.64 o
  -5  -3   4       30.02       32.27      4.58 o
  -4  -3   4        0.00       -0.86      1.66 o
  -3  -3   4     1111.22     1121.08     21.21 o
  -2  -3   4      937.23      896.19     17.21 o
  -1  -3   4      349.41      312.51      7.54 o
   0  -3   4     4195.20     4430.63     66.75 o
   1  -3   4     1419.24     1389.24     19.89 o
   2  -3   4        0.58       -0.14      1.05 o
   3  -3   4      295.33      267.07      6.55 o
   4  -3   4      208.23      211.26      7.90 o
   5  -3   4      949.58     1005.79     33.84 o
   6  -3   4      283.00      282.01     11.47 o
  -7  -2   4       14.30       13.93      5.81 o
  -6  -2   4      264.37      278.26     10.00 o
  -5  -2   4       51.85       59.77      4.06 o
  -4  -2   4        1.37        1.67      1.58 o
  -3  -2   4       21.36       19.51      2.02 o
  -2  -2   4       15.22        8.68      1.74 o
  -1  -2   4      200.44      222.43      5.53 o
   0  -2   4     1710.94     1959.80     28.72 o
   1  -2   4     1162.90     1209.14     18.13 o
   2  -2   4       26.01       37.78      1.92 o
   3  -2   4     1104.56     1088.99     22.80 o
   4  -2   4      109.40       98.65      5.63 o
   5  -2   4      397.21      423.73     11.74 o
   6  -2   4       15.96       17.02      3.85 o
  -7  -1   4       35.93       35.37     10.69 o
  -6  -1   4       85.88       83.35      6.64 o
  -5  -1   4      104.99      125.14      7.54 o
  -4  -1   4        0.88        0.54      1.46 o
  -3  -1   4        2.51        2.23      1.29 o
  -2  -1   4     1798.22     1768.97     28.07 o
  -1  -1   4      145.40      191.06      4.04 o
   0  -1   4     2924.44     3154.57     40.05 o
   1  -1   4      330.73      335.44      6.01 o
   2  -1   4      548.25      576.19     10.64 o
   3  -1   4      289.26      289.32      7.87 o
   4  -1   4       99.20       98.39      3.86 o
   5  -1   4      219.39      238.53      7.95 o
   6  -1   4      117.43      144.52      8.80 o
  -8   0   4       80.46       65.92      8.59 o
  -7   0   4      274.07      293.17     12.48 o
  -6   0   4       19.35       13.33      3.56 o
  -5   0   4      263.43      266.65      9.06 o
  -4   0   4     4323.21     4160.20     69.18 o
  -3   0   4      261.26      292.49      7.38 o
  -2   0   4     3442.75     3767.37     50.71 o
   0   0   4      467.53      438.72      7.13 o
   1   0   4       41.68       51.06      3.56 o
   2   0   4      378.70      390.99     13.99 o
   3   0   4      295.47      285.52      7.65 o
   4   0   4     1936.54     1945.55     33.42 o
   5   0   4      156.22      164.50     11.54 o
   6   0   4        8.07       11.48      3.95 o
  -8   1   4       78.71       85.20      9.73 o
  -7   1   4        4.63       10.26      4.05 o
  -6   1   4     1702.57     1658.17     34.54 o
  -5   1   4        1.40       -1.77      1.77 o
  -4   1   4      171.60      176.90      5.58 o
  -3   1   4      330.54      301.87      6.87 o
  -2   1   4       29.69       42.25      2.21 o
  -1   1   4      804.78      909.46     14.25 o
   0   1   4     4988.07     5289.90     79.78 o
   1   1   4      604.64      585.68     14.21 o
   2   1   4     1190.66     1075.22     55.30 o
   3   1   4     3970.98     3735.52     94.22 o
   4   1   4       75.43       77.12      5.02 o
   5   1   4        0.35        2.33      2.66 o
  -8   2   4       89.48       97.30     10.19 o
  -7   2   4      351.08      379.33     15.52 o
  -6   2   4     1850.92     1888.75     38.78 o
  -5   2   4      310.45      282.52     11.71 o
  -4   2   4        4.31        5.05      1.43 o
  -3   2   4        1.32        5.12      1.60 o
  -2   2   4      327.59      344.81      7.25 o
  -1   2   4      770.41      734.81     11.27 o
   0   2   4      439.12      454.47      8.67 o
   1   2   4       95.54       97.83      2.59 o
   2   2   4        2.43        5.56      2.07 o
   3   2   4       10.00       11.12      4.02 o
   4   2   4      190.14      196.91      7.34 o
   5   2   4      157.84      160.01     13.46 o
  -8   3   4       23.39       28.08      6.67 o
  -7   3   4      153.58      158.91     10.20 o
  -6   3   4        3.63        5.49      2.59 o
  -5   3   4       25.68       37.08      3.73 o
  -4   3   4       23.67       35.05      3.63 o
  -3   3   4     2675.92     2553.83     40.70 o
  -2   3   4     4172.67     4291.31     66.20 o
  -1   3   4     1210.03     1252.44     18.26 o
   0   3   4       88.35       95.45      4.56 o
   1   3   4      181.01      191.72      5.09 o
   2   3   4      611.68      596.77     12.74 o
   3   3   4      211.94      220.20      7.61 o
   4   3   4      941.64      909.79     22.37 o
  -8   4   4     1102.39     1146.29     32.21 o
  -7   4   4        7.97        7.50      4.22 o
  -6   4   4      464.88      451.04     19.03 o
  -5   4   4      541.00      507.07     14.03 o
  -4   4   4       25.23       30.64      3.21 o
  -3   4   4       70.68       86.37      3.92 o
  -2   4   4     1433.12     1488.12     23.44 o
  -1   4   4        4.65        6.16      1.69 o
   0   4   4      166.72      168.19      6.91 o
   1   4   4      224.75      232.32      8.10 o
   2   4   4     2993.78     2878.75     60.46 o
   3   4   4       67.18       66.62      5.27 o
   4   4   4      171.28      182.81      9.04 o
  -7   5   4        5.58        7.34      4.34 o
  -6   5   4     1584.32     1639.44     48.75 o
  -5   5   4       24.11       25.61      3.97 o
  -4   5   4     2042.59     1972.70     42.02 o
  -3   5   4       14.30       18.55      2.49 o
  -2   5   4       35.85       41.06      4.44 o
  -1   5   4       62.58       70.54      5.31 o
   0   5   4      267.90      257.26     11.27 o
   1   5   4       22.22       21.07      3.61 o
   2   5   4      402.51      376.59     12.00 o
   3   5   4        3.27        0.35      3.42 o
  -7   6   4       94.22      112.74     11.32 o
  -6   6   4      150.48      131.11     12.50 o
  -5   6   4        7.48        4.72      3.81 o
  -4   6   4        6.46        5.53      3.08 o
  -3   6   4       11.20       12.34      3.18 o
  -2   6   4      472.35      473.70     14.99 o
  -1   6   4      121.61      133.90      9.34 o
   0   6   4      855.88      878.55     27.18 o
   1   6   4      145.11      143.83      7.97 o
   2   6   4      145.93      160.92      8.36 o
  -6   7   4        5.71        1.56      6.29 o
  -5   7   4      574.36      592.15     25.92 o
  -4   7   4      837.34      818.14     25.21 o
  -3   7   4       27.58       30.53      5.66 o
  -2   7   4      502.58      483.13     18.92 o
  -1   7   4      155.70      176.41     12.52 o
   0   7   4      188.92      199.49     12.15 o
   1   7   4      184.13      187.87     13.60 o
  -5   8   4       20.51       17.38      6.68 o
  -4   8   4     1650.82     1740.36     43.16 o
  -3   8   4       30.89       38.86      6.85 o
  -2   8   4       10.98       13.00      5.38 o
  -1   8   4     1332.27     1448.60     43.38 o
   1 -10   5      227.80      261.70     27.71 o
  -2  -9   5      293.66      315.18     13.33 o
  -1  -9   5       46.28       48.47      6.53 o
   0  -9   5       24.74       19.76      4.45 o
   1  -9   5      542.36      499.14     17.67 o
   2  -9   5        3.17       -1.19      4.25 o
   3  -9   5        1.14        4.98      4.25 o
   4  -9   5       11.97       13.85      5.29 o
  -3  -8   5      519.66      519.05     16.48 o
  -2  -8   5        0.18       -3.31      3.31 o
  -1  -8   5      407.90      425.96     13.55 o
   0  -8   5      940.00      944.64     22.99 o
   1  -8   5        7.55        7.67      2.95 o
   2  -8   5        3.56        5.22      3.68 o
   3  -8   5      389.34      391.61     15.06 o
   4  -8   5      128.35      146.34     13.32 o
  -4  -7   5      110.83      115.06      8.97 o
  -3  -7   5      566.77      573.73     17.78 o
  -2  -7   5      115.39      115.11      7.09 o
  -1  -7   5       47.25       55.72      4.58 o
   0  -7   5     1108.60     1074.67     20.16 o
   1  -7   5      132.07      134.39      9.40 o
   2  -7   5       63.60       69.99      5.94 o
   3  -7   5     2069.46     2059.69     42.22 o
   4  -7   5      209.43      218.91     11.14 o
   5  -7   5        4.78        5.02      4.94 o
  -5  -6   5      727.11      736.59     22.50 o
  -4  -6   5      126.91      128.59     10.46 o
  -3  -6   5       25.87       25.67      3.44 o
  -2  -6   5      114.87      104.91      7.62 o
  -1  -6   5       53.44       57.22      5.70 o
   0  -6   5      141.05      140.66      5.41 o
   1  -6   5     1187.99     1173.50     21.18 o
   2  -6   5       17.03       17.62      3.19 o
   3  -6   5        0.66        2.43      2.64 o
   4  -6   5      327.34      322.42     12.72 o
   5  -6   5       31.48       31.93      5.36 o
  -6  -5   5       22.99       31.34      5.52 o
  -5  -5   5        6.70       10.64      3.38 o
  -4  -5   5     1144.09     1079.13     24.87 o
  -3  -5   5        2.15        4.38      2.25 o
  -2  -5   5        5.54        7.66      2.30 o
  -1  -5   5     1107.93     1058.84     21.99 o
   0  -5   5       69.25       80.31      7.69 o
   1  -5   5      263.62      267.13      8.69 o
   2  -5   5     1749.27     1701.27     33.92 o
   3  -5   5        1.18       -1.23      1.90 o
   4  -5   5       17.49       16.22      3.87 o
   5  -5   5        5.22        1.44      3.26 o
   6  -5   5       32.69       32.18      6.60 o
  -6  -4   5      635.03      619.83     21.75 o
  -5  -4   5       98.82      100.31      6.64 o
  -4  -4   5      178.42      177.78      6.28 o
  -3  -4   5     4595.89     4487.30     75.13 o
  -2  -4   5        4.61        8.71      2.15 o
  -1  -4   5       21.38       33.36      3.00 o
   0  -4   5     1357.73     1361.03     29.62 o
   1  -4   5      310.82      300.93      7.25 o
   2  -4   5      261.48      270.24      6.33 o
   3  -4   5     2443.57     2449.37     43.16 o
   4  -4   5      183.64      166.17     10.71 o
   5  -4   5        1.45       -3.23      3.23 o
   6  -4   5       41.55       44.26      5.69 o
  -7  -3   5       33.10       31.05      6.28 o
  -6  -3   5      170.05      172.74      8.33 o
  -5  -3   5      278.50      259.39      9.39 o
  -4  -3   5      342.41      322.68     11.52 o
  -3  -3   5     3432.32     3467.50     58.61 o
  -2  -3   5      937.90      935.51     18.18 o
  -1  -3   5       72.26       68.60      3.59 o
   0  -3   5      170.36      168.19      4.46 o
   1  -3   5     5524.94     5516.01     77.83 o
   2  -3   5        0.34        1.68      1.33 o
   3  -3   5      313.61      303.87      8.14 o
   4  -3   5       26.80       17.67      3.05 o
   5  -3   5       25.78       18.98      3.44 o
   6  -3   5       67.77       70.58     11.96 o
  -7  -2   5      157.78      145.12     11.23 o
  -6  -2   5      162.04      153.44      8.89 o
  -5  -2   5      392.98      401.26     11.86 o
  -4  -2   5       35.51       43.27      3.07 o
  -3  -2   5     2083.80     2011.93     35.41 o
  -2  -2   5     1411.20     1448.02     28.27 o
  -1  -2   5     1026.39     1040.26     16.59 o
   0  -2   5      327.10      316.35      6.29 o
   1  -2   5     7268.44     7233.84    108.22 o
   2  -2   5      753.39      814.95     14.46 o
   3  -2   5       40.13       53.35      3.15 o
   4  -2   5        4.20        3.34      2.12 o
   5  -2   5     1019.33      964.64     23.56 o
   6  -2   5       37.18       28.30      5.47 o
  -7  -1   5      162.35      164.89      9.91 o
  -6  -1   5       42.12       50.03      5.93 o
  -5  -1   5      366.89      358.83      8.67 o
  -4  -1   5      284.73      294.19      7.13 o
  -3  -1   5      480.55      510.24     10.15 o
  -2  -1   5        3.95        4.80      1.69 o
  -1  -1   5     1410.17     1508.53     22.83 o
   0  -1   5        9.15        8.07      0.97 o
   1  -1   5     1403.49     1375.28     19.52 o
   2  -1   5      398.86      376.30      7.09 o
   3  -1   5     1079.05     1063.51     19.41 o
   4  -1   5       90.10       92.39      4.65 o
   5  -1   5      615.82      601.04     18.51 o
  -8   0   5       10.77        9.59      5.76 o
  -7   0   5       10.44        6.03      3.83 o
  -6   0   5      605.01      603.33     16.03 o
  -5   0   5      299.21      286.32      8.61 o
  -4   0   5     2244.37     2259.62     39.57 o
  -3   0   5     1043.98     1011.77     19.19 o
  -2   0   5      909.44      962.83     14.61 o
  -1   0   5       50.67       48.98      2.17 o
   0   0   5     1159.91     1270.67     18.25 o
   1   0   5      777.03      777.33     13.19 o
   2   0   5       73.37       83.44      7.36 o
   3   0   5      138.36      149.52     12.63 o
   4   0   5      877.40      865.68     19.23 o
   5   0   5       23.76       32.96      3.79 o
  -8   1   5      669.02      705.09     26.35 o
  -7   1   5       22.86       16.53      6.04 o
  -6   1   5      407.93      402.57     12.37 o
  -5   1   5     1018.31     1028.24     19.03 o
  -4   1   5      142.33      119.49      4.60 o
  -3   1   5       31.65       31.50      2.50 o
  -2   1   5      739.67      727.16     11.60 o
  -1   1   5      206.24      218.88      4.44 o
   0   1   5     1836.26     1862.34     27.59 o
   1   1   5     3381.81     3318.15     50.91 o
   2   1   5      264.63      272.59     30.84 o
   3   1   5        7.56       16.17      6.05 o
   4   1   5       41.06       37.77      8.27 o
   5   1   5      251.09      273.04     13.07 o
  -8   2   5       14.21       15.26      5.79 o
  -7   2   5      417.25      411.33     18.92 o
  -6   2   5       31.12       36.72      3.96 o
  -5   2   5      278.76      262.05      8.45 o
  -4   2   5      149.21      141.14      7.22 o
  -3   2   5      771.80      831.29     17.31 o
  -2   2   5      509.49      554.83     10.03 o
  -1   2   5     5953.72     5947.28     84.16 o
   0   2   5      256.25      244.52      5.18 o
   1   2   5      155.72      142.36      5.75 o
   2   2   5      176.14      175.02      6.10 o
   3   2   5      228.38      209.81     15.31 o
   4   2   5      701.24      664.22     43.11 o
  -8   3   5        6.06        8.96      4.81 o
  -7   3   5       78.05       70.17     12.59 o
  -6   3   5       38.04       40.27      4.31 o
  -5   3   5      481.21      461.45     11.92 o
  -4   3   5     1188.63     1209.57     23.18 o
  -3   3   5     1049.41     1035.81     18.47 o
  -2   3   5      119.08      111.06      3.88 o
  -1   3   5      778.04      822.85     16.97 o
   0   3   5       60.93       67.68      7.16 o
   1   3   5      208.35      216.56      6.79 o
   2   3   5       50.21       49.09      3.19 o
   3   3   5     3861.65     3670.02     76.33 o
   4   3   5       73.85       80.53      8.41 o
  -8   4   5      132.14      142.37     12.74 o
  -7   4   5     1403.97     1449.40     45.23 o
  -6   4   5     3908.01     3718.63     65.07 o
  -5   4   5       73.37       70.66      5.59 o
  -4   4   5        0.92        1.35      2.06 o
  -3   4   5       89.28       88.94      5.38 o
  -2   4   5     3111.85     3093.70     59.08 o
  -1   4   5      590.50      571.45     14.15 o
   0   4   5     2129.25     2049.26     45.90 o
   1   4   5       77.96       89.51      5.69 o
   2   4   5       36.17       32.90      4.62 o
   3   4   5       11.50       16.50      3.62 o
  -7   5   5      325.27      334.07     30.48 o
  -6   5   5      396.12      396.82     15.27 o
  -5   5   5      292.11      292.76     12.58 o
  -4   5   5       15.13       18.00      3.33 o
  -3   5   5     1007.54      973.41     22.35 o
  -2   5   5     3169.30     3078.03     59.53 o
  -1   5   5       32.02       38.08      7.03 o
   0   5   5       68.87       64.46      5.74 o
   1   5   5       91.78       83.90      6.75 o
   2   5   5      698.77      738.51     23.39 o
  -7   6   5       73.20       88.72     22.33 o
  -6   6   5       24.91       27.87      6.86 o
  -5   6   5       29.36       24.98      5.72 o
  -4   6   5       67.73       74.59      6.64 o
  -3   6   5      168.85      160.84      8.97 o
  -2   6   5     1074.30     1060.89     27.79 o
  -1   6   5       40.48       45.92     12.52 o
   0   6   5        5.34        7.23      4.83 o
   1   6   5       27.05       24.50      7.02 o
  -6   7   5      146.63      116.33     14.55 o
  -5   7   5       11.29        9.92      5.40 o
  -4   7   5      469.17      455.08     22.88 o
  -3   7   5       15.29       11.41      4.95 o
  -2   7   5       79.77       80.03      9.55 o
  -1   7   5      237.63      256.13     21.41 o
   0   7   5        5.97        3.31      4.54 o
  -2  -9   6       96.80       92.68      8.97 o
  -1  -9   6      173.08      190.38     11.50 o
   0  -9   6       30.50       31.44      6.17 o
   1  -9   6        3.66        1.79      3.43 o
   2  -9   6      164.05      168.29     10.99 o
   3  -9   6       94.93       93.81      8.97 o
  -3  -8   6       49.68       39.02      5.70 o
  -2  -8   6        8.03        4.29      4.25 o
  -1  -8   6       56.92       64.23      9.84 o
   0  -8   6      350.82      368.58     11.53 o
   1  -8   6      903.10      909.50     20.13 o
   2  -8   6      101.00      114.60      9.67 o
   3  -8   6        0.01       -3.07      3.13 o
   4  -8   6      473.48      467.78     17.43 o
  -4  -7   6      403.02      414.73     14.33 o
  -3  -7   6        5.94        5.55      3.41 o
  -2  -7   6      307.89      304.27     12.65 o
  -1  -7   6      355.03      332.52     17.43 o
   0  -7   6      219.15      230.12      7.55 o
   1  -7   6     2501.59     2467.53     44.57 o
   2  -7   6      114.50      108.11      7.59 o
   3  -7   6        0.36        5.50      3.29 o
   4  -7   6       52.83       55.01      9.82 o
  -5  -6   6       39.42       36.93      6.22 o
  -4  -6   6      246.27      256.69     10.71 o
  -3  -6   6      143.74      135.83     10.31 o
  -2  -6   6      327.06      311.09      9.75 o
  -1  -6   6     2029.74     1973.45     36.31 o
   0  -6   6      314.95      332.39     10.74 o
   1  -6   6      292.52      288.33      8.06 o
   2  -6   6       85.84       83.14      6.31 o
   3  -6   6      975.16      950.27     25.18 o
   4  -6   6       24.35       21.81      4.74 o
   5  -6   6     1130.74     1140.35     30.48 o
  -6  -5   6       69.76       73.56      9.14 o
  -5  -5   6       54.85       62.55      5.86 o
  -4  -5   6       55.87       56.90      4.69 o
  -3  -5   6     1514.45     1475.93     31.03 o
  -2  -5   6       14.22       15.97      4.18 o
  -1  -5   6        0.13       -0.19      1.94 o
   0  -5   6      389.62      362.26      9.50 o
   1  -5   6        2.52        1.86      1.74 o
   2  -5   6      180.29      176.94      7.46 o
   3  -5   6     1319.51     1316.71     31.75 o
   4  -5   6        1.07        0.34      2.98 o
   5  -5   6      165.70      169.39      9.58 o
  -6  -4   6       55.55       62.29      6.80 o
  -5  -4   6     1936.93     1940.03     40.41 o
  -4  -4   6        2.72       10.10      2.53 o
  -3  -4   6       56.18       60.26      4.34 o
  -2  -4   6       96.49      112.42      5.26 o
  -1  -4   6       55.19       52.29      5.91 o
   0  -4   6       37.60       43.85      2.85 o
   1  -4   6        5.86        4.61      2.38 o
   2  -4   6       24.11       28.09      3.22 o
   3  -4   6       59.54       55.08      5.03 o
   4  -4   6       22.10       33.53      4.48 o
   5  -4   6      110.94      114.41      7.49 o
  -7  -3   6     1187.48     1205.80     42.04 o
  -6  -3   6      110.39      129.26     11.98 o
  -5  -3   6       22.60       31.83      3.63 o
  -4  -3   6     1253.56     1202.76     25.06 o
  -3  -3   6        7.58        3.13      2.08 o
  -2  -3   6      662.71      673.36     15.63 o
  -1  -3   6     5314.09     5033.61     76.25 o
   0  -3   6       29.27       27.82      2.18 o
   1  -3   6      291.79      314.02      7.40 o
   2  -3   6      618.62      607.11     13.64 o
   3  -3   6       65.99       70.09      4.94 o
   4  -3   6        8.33       12.83      3.92 o
   5  -3   6      719.92      736.93     19.94 o
  -7  -2   6      771.01      714.29     21.98 o
  -6  -2   6      310.41      289.73     12.40 o
  -5  -2   6      195.11      211.35      8.81 o
  -4  -2   6      739.29      780.62     15.22 o
  -3  -2   6     9946.83     9817.91    158.57 o
  -2  -2   6      189.81      202.47      7.21 o
  -1  -2   6       84.01       95.00      3.51 o
   0  -2   6        1.69        4.98      1.45 o
   1  -2   6       27.51       25.76      2.61 o
   2  -2   6      833.99      807.53     17.17 o
   3  -2   6     4026.97     3887.55     72.11 o
   4  -2   6       79.45       78.60      4.83 o
   5  -2   6      551.29      571.49     25.61 o
  -7  -1   6      876.31      895.40     25.66 o
  -6  -1   6     1496.58     1420.77     31.05 o
  -5  -1   6      576.43      532.52     14.32 o
  -4  -1   6      299.81      298.38      8.52 o
  -3  -1   6     6631.99     6554.62     99.87 o
  -2  -1   6       57.96       66.00      3.13 o
  -1  -1   6      282.86      276.08      5.61 o
   0  -1   6     1763.03     1845.58     27.88 o
   1  -1   6     2610.52     2702.34     39.63 o
   2  -1   6       82.83       83.31      3.40 o
   3  -1   6        0.68        0.59      1.46 o
   4  -1   6      173.19      181.51      7.92 o
   5  -1   6       84.88       83.48      7.63 o
  -8   0   6      164.58      197.38     14.19 o
  -7   0   6        3.50        6.19      3.95 o
  -6   0   6        8.80       11.50      3.33 o
  -5   0   6      627.74      614.24     15.66 o
  -4   0   6      194.57      207.08      6.84 o
  -3   0   6     2173.67     2133.66     34.77 o
  -2   0   6     3664.09     3862.50     55.60 o
  -1   0   6      269.56      295.97      5.50 o
   0   0   6      304.32      306.35      7.34 o
   1   0   6     3680.54     3774.65     68.22 o
   2   0   6     1808.42     1841.01     30.86 o
   3   0   6      123.37      121.09     12.28 o
   4   0   6       41.39       41.89      3.67 o
  -8   1   6      408.77      370.61     16.26 o
  -7   1   6       53.29       57.09      7.21 o
  -6   1   6      320.69      318.87     10.20 o
  -5   1   6       76.91       84.68      4.53 o
  -4   1   6      192.84      203.23      8.16 o
  -3   1   6      406.70      394.66     10.20 o
  -2   1   6      109.88      128.10      4.36 o
  -1   1   6      290.37      308.59      7.14 o
   0   1   6       63.35       72.95      3.49 o
   1   1   6        1.26        0.70      1.39 o
   2   1   6      152.73      177.41     14.50 o
   3   1   6        0.32       -3.84      3.84 o
   4   1   6      219.00      224.10     24.64 o
  -8   2   6       71.84       80.91      8.37 o
  -7   2   6       79.46       74.95      7.44 o
  -6   2   6      435.37      421.73     18.68 o
  -5   2   6       61.19       57.85      5.07 o
  -4   2   6      551.75      563.74     13.20 o
  -3   2   6     2560.41     2529.33     43.78 o
  -2   2   6     1010.70     1005.25     17.81 o
  -1   2   6     1710.70     1729.81     28.56 o
   0   2   6        0.14        2.60      1.91 o
   1   2   6      731.67      748.81     16.35 o
   2   2   6      705.55      700.07     18.88 o
   3   2   6      208.32      177.25     15.09 o
   4   2   6      133.48      124.47     14.66 o
  -8   3   6       29.71       22.10      5.90 o
  -7   3   6      415.89      440.02     14.85 o
  -6   3   6      135.62      127.06      6.99 o
  -5   3   6     1368.84     1309.63     26.12 o
  -4   3   6        1.40       -1.08      2.18 o
  -3   3   6      607.66      624.04     13.70 o
  -2   3   6      752.81      779.46     17.95 o
  -1   3   6      180.90      183.31     20.86 o
   0   3   6      842.45      853.93     21.72 o
   1   3   6      764.45      772.92     20.03 o
   2   3   6        4.64        5.83      3.91 o
   3   3   6      383.64      398.04     17.96 o
  -7   4   6      260.68      268.36     19.29 o
  -6   4   6      108.78      102.01      7.30 o
  -5   4   6      106.87      110.46      7.87 o
  -4   4   6        1.34        2.41      3.31 o
  -3   4   6      814.04      800.51     20.38 o
  -2   4   6       35.89       37.52      3.94 o
  -1   4   6     1556.70     1553.20     36.50 o
   0   4   6      110.80      114.73      7.97 o
   1   4   6       59.22       60.53      6.32 o
   2   4   6       47.82       60.14      7.38 o
  -7   5   6       38.94       45.67      6.90 o
  -6   5   6      391.66      390.33     18.74 o
  -5   5   6      242.81      237.13     13.44 o
  -4   5   6     1037.87     1048.03     33.43 o
  -3   5   6       38.77       42.69      5.21 o
  -2   5   6        2.92       -1.75      2.74 o
  -1   5   6       55.40       72.67      6.36 o
   0   5   6        1.37       -0.87      3.21 o
   1   5   6       32.63       50.34      8.27 o
  -6   6   6     1064.14     1036.92     41.69 o
  -5   6   6        4.35        0.24      4.36 o
  -4   6   6      322.19      333.76     22.88 o
  -3   6   6      436.52      430.14     17.42 o
  -2   6   6     1203.62     1221.20     31.56 o
  -1   6   6       48.96       46.64      6.59 o
   0   6   6      649.38      659.88     22.83 o
  -5   7   6        1.69        8.21      5.54 o
  -4   7   6       22.54       26.03      7.96 o
  -3   7   6        8.33        1.76      4.74 o
  -2   7   6      203.80      248.40     14.25 o
  -2  -9   7       34.52       53.67     15.05 o
  -1  -9   7       73.55       90.13     15.70 o
   0  -9   7      277.93      272.78     16.04 o
   1  -9   7      252.71      275.66     13.93 o
   2  -9   7      245.88      257.98     13.60 o
  -3  -8   7        0.41        1.20      4.16 o
  -2  -8   7      616.06      663.97     43.54 o
  -1  -8   7     1049.80     1038.71     33.90 o
   0  -8   7      552.56      569.63     16.77 o
   1  -8   7       10.30       15.39      3.97 o
   2  -8   7       65.53       70.87      6.56 o
   3  -8   7      143.65      151.16     10.21 o
  -4  -7   7      893.11      911.55     23.78 o
  -3  -7   7     1217.70     1200.52     31.88 o
  -2  -7   7       44.14       38.93      4.52 o
  -1  -7   7        2.78        7.36      2.93 o
   0  -7   7      820.27      780.83     19.51 o
   1  -7   7      221.73      238.07      9.83 o
   2  -7   7      605.76      598.94     16.64 o
   3  -7   7     1884.44     1859.14     44.36 o
   4  -7   7       11.58        7.40      4.91 o
  -5  -6   7      148.96      152.72      9.20 o
  -4  -6   7        0.00        2.26      3.13 o
  -3  -6   7      826.64      847.32     26.63 o
  -2  -6   7      405.60      387.98     11.19 o
  -1  -6   7       85.57       83.89      5.38 o
   0  -6   7       66.60       61.97      5.71 o
   1  -6   7     2477.79     2444.39     48.36 o
   2  -6   7      256.83      239.19      9.52 o
   3  -6   7       35.88       36.73      5.29 o
   4  -6   7     1193.31     1190.19     31.02 o
  -6  -5   7       57.30       80.21      9.64 o
  -5  -5   7     1424.54     1441.78     32.43 o
  -4  -5   7       72.74       83.64      5.59 o
  -3  -5   7      888.28      826.18     18.36 o
  -2  -5   7       46.34       61.89      5.42 o
  -1  -5   7      156.56      165.00      6.64 o
   0  -5   7       39.03       47.00      3.77 o
   1  -5   7     3055.36     2961.93     93.96 o
   2  -5   7      599.20      587.35     17.28 o
   3  -5   7       47.73       41.74      5.10 o
   4  -5   7     1131.68     1156.44     29.62 o
  -6  -4   7        2.11        3.59      3.99 o
  -5  -4   7        0.25       -2.99      2.99 o
  -4  -4   7      355.76      376.22     12.64 o
  -3  -4   7       97.58      103.92      6.89 o
  -2  -4   7       28.09       21.35      3.00 o
  -1  -4   7       51.49       68.83      4.61 o
   0  -4   7        0.03       -0.45      1.65 o
   1  -4   7      666.19      641.60     17.21 o
   2  -4   7      556.73      573.88     19.74 o
   3  -4   7       48.32       53.35      5.16 o
   4  -4   7        2.05        5.13      3.30 o
  -7  -3   7      421.98      456.86     39.36 o
  -6  -3   7       98.24       96.37      8.15 o
  -5  -3   7      104.46       97.29      6.67 o
  -4  -3   7        3.57        1.89      1.98 o
  -3  -3   7      152.09      152.09      7.26 o
  -2  -3   7      737.67      741.88     15.71 o
  -1  -3   7      269.19      293.91      6.95 o
   0  -3   7      678.06      646.57     13.67 o
   1  -3   7      160.49      164.30      6.85 o
   2  -3   7       37.19       36.89      4.53 o
   3  -3   7      208.67      195.06      8.97 o
   4  -3   7        0.31        1.04      2.89 o
  -7  -2   7      179.42      201.91     11.62 o
  -6  -2   7      284.33      291.47     15.65 o
  -5  -2   7     4284.97     4216.32     72.25 o
  -4  -2   7      547.18      559.01     14.91 o
  -3  -2   7      477.64      497.61     13.83 o
  -2  -2   7       78.24       71.80      4.06 o
  -1  -2   7       67.15       68.72      4.40 o
   0  -2   7      308.57      332.80      7.27 o
   1  -2   7     1094.75     1100.13     24.80 o
   2  -2   7       52.75       60.81      6.24 o
   3  -2   7      175.25      178.62     11.53 o
   4  -2   7        0.35        1.40      2.98 o
  -7  -1   7      784.38      777.77     23.60 o
  -6  -1   7      372.78      367.62     14.05 o
  -5  -1   7        3.00        0.90      2.25 o
  -4  -1   7       33.20       38.23      3.74 o
  -3  -1   7      210.23      218.04      6.64 o
  -2  -1   7        5.91        5.13      1.70 o
  -1  -1   7     2632.75     2605.54     36.12 o
   0  -1   7       22.81       22.12      2.13 o
   1  -1   7      320.62      350.45      9.11 o
   2  -1   7       69.30       69.14      9.89 o
   3  -1   7       34.31       31.92      5.38 o
   4  -1   7      442.54      455.17     14.73 o
  -7   0   7      634.50      614.88     20.22 o
  -6   0   7       28.29       24.91      3.82 o
  -5   0   7      782.06      767.36     15.85 o
  -4   0   7      230.70      213.97      9.47 o
  -3   0   7     1755.24     1823.36     28.50 o
  -2   0   7       12.83       16.68      2.07 o
  -1   0   7       33.47       27.25      2.38 o
   0   0   7     1062.04     1010.00     20.98 o
   1   0   7      182.94      170.27      5.54 o
   2   0   7       29.05       37.34      2.90 o
   3   0   7      509.87      516.43     15.00 o
   4   0   7       70.18       76.16      6.18 o
  -8   1   7      243.86      236.74     13.48 o
  -7   1   7      465.07      451.76     16.90 o
  -6   1   7     1336.35     1358.70     33.36 o
  -5   1   7       24.49       27.95      3.31 o
  -4   1   7      407.90      399.42     13.02 o
  -3   1   7     4074.11     3955.08     65.39 o
  -2   1   7      314.40      302.66      9.15 o
  -1   1   7      394.51      404.80     10.51 o
   0   1   7       41.54       42.90      3.54 o
   1   1   7      290.19      280.74      8.10 o
   2   1   7       96.54      100.44      7.44 o
   3   1   7      211.90      172.50     20.77 o
  -7   2   7        8.07        5.68      3.74 o
  -6   2   7      587.86      617.06     15.73 o
  -5   2   7      152.42      153.85      8.73 o
  -4   2   7        9.15        8.23      2.56 o
  -3   2   7      141.68      145.97      6.18 o
  -2   2   7     1075.96     1100.25     23.72 o
  -1   2   7      197.37      182.73      8.08 o
   0   2   7     2162.15     2063.02     45.98 o
   1   2   7     1825.56     1806.28     45.67 o
   2   2   7      710.10      625.33     47.95 o
   3   2   7      234.49      189.68     16.70 o
  -7   3   7        9.35        9.86      4.68 o
  -6   3   7      116.06      111.18      7.65 o
  -5   3   7     1316.77     1313.92     29.37 o
  -4   3   7        4.45        2.85      3.52 o
  -3   3   7      367.91      392.83     12.05 o
  -2   3   7     2071.89     2108.90     47.37 o
  -1   3   7       77.83       78.95      6.89 o
   0   3   7      171.99      163.06      7.87 o
   1   3   7       44.25       40.47      4.46 o
   2   3   7      339.37      350.58     16.50 o
  -7   4   7      285.41      272.34     13.92 o
  -6   4   7      156.12      162.35     11.13 o
  -5   4   7        9.23       10.58      4.58 o
  -4   4   7     1021.57     1017.10     31.05 o
  -3   4   7      181.91      197.32     10.14 o
  -2   4   7        1.52       -1.19      2.85 o
  -1   4   7      626.92      608.93     18.01 o
   0   4   7      267.80      259.25     11.60 o
   1   4   7      165.15      171.72     12.02 o
  -6   5   7       77.19       76.60     12.05 o
  -5   5   7        0.13        4.15      6.70 o
  -4   5   7      442.04      449.63     20.99 o
  -3   5   7       23.41       34.62      8.25 o
  -2   5   7       41.76       50.35      5.75 o
  -1   5   7       65.92       62.34      7.06 o
   0   5   7      309.01      287.87     13.12 o
  -5   6   7       62.50       63.96     10.09 o
  -4   6   7       16.88        6.22      6.06 o
  -3   6   7      184.84      147.36     24.45 o
  -2   6   7      243.59      235.35     18.65 o
  -1   6   7       41.57       47.11      6.86 o
  -1  -9   8      719.03      718.28     27.35 o
   0  -9   8      230.22      228.64     20.21 o
   1  -9   8      178.81      199.43     14.51 o
  -3  -8   8       72.64       98.42     21.08 o
  -2  -8   8      140.10      157.58     10.85 o
  -1  -8   8      337.03      335.25     13.12 o
   0  -8   8     1376.50     1437.79     46.59 o
   1  -8   8       10.20        3.09      3.50 o
   2  -8   8       69.37       70.47      7.94 o
  -4  -7   8       20.65       21.67      8.92 o
  -3  -7   8       24.82       17.20      4.74 o
  -2  -7   8      140.88      132.59      8.23 o
  -1  -7   8      276.79      289.24      9.98 o
   0  -7   8      815.24      822.14     26.56 o
   1  -7   8       79.30       90.38      6.71 o
   2  -7   8        7.11        2.39      3.74 o
   3  -7   8       10.36        6.22      7.00 o
  -5  -6   8      195.00      201.18     12.22 o
  -4  -6   8       44.09       42.81      5.27 o
  -3  -6   8        0.06       -0.86      2.80 o
  -2  -6   8      745.14      751.00     17.64 o
  -1  -6   8     2290.25     2185.40     44.51 o
   0  -6   8       24.15       13.29      4.16 o
   1  -6   8        5.26        4.74      2.94 o
   2  -6   8      194.48      200.95     10.50 o
   3  -6   8      184.82      174.78     10.18 o
  -6  -5   8       52.58       62.73      8.04 o
  -5  -5   8        5.86        6.43      4.32 o
  -4  -5   8       49.32       52.33      5.45 o
  -3  -5   8     1276.25     1282.17     30.19 o
  -2  -5   8       74.28       86.18      6.73 o
  -1  -5   8      631.77      626.66     17.76 o
   0  -5   8     1369.69     1348.28     42.56 o
   1  -5   8       49.32       52.74      5.25 o
   2  -5   8       26.06       23.65      4.41 o
   3  -5   8      683.40      715.30     20.77 o
   4  -5   8       83.43       93.87      7.88 o
  -6  -4   8      197.06      195.50     11.69 o
  -5  -4   8       78.15       77.68      7.55 o
  -4  -4   8       16.54       14.46      3.28 o
  -3  -4   8     2942.72     2835.95     50.36 o
  -2  -4   8      546.94      547.08     13.23 o
  -1  -4   8      355.04      344.10     10.62 o
   0  -4   8     1723.69     1687.99     38.48 o
   1  -4   8      643.24      631.80     20.22 o
   2  -4   8        0.00       -1.11      2.69 o
   3  -4   8      764.06      761.19     21.01 o
   4  -4   8     1058.61     1057.72     27.18 o
  -7  -3   8       36.26       32.50      6.20 o
  -6  -3   8       87.43       84.80      8.08 o
  -5  -3   8      499.48      502.80     16.19 o
  -4  -3   8       31.28       31.15      3.81 o
  -3  -3   8      471.87      475.95     13.30 o
  -2  -3   8     1448.42     1430.42     27.10 o
  -1  -3   8        4.32        4.45      2.32 o
   0  -3   8      506.64      518.11     14.77 o
   1  -3   8     5215.44     4863.58    113.89 o
   2  -3   8      234.78      225.22     10.04 o
   3  -3   8      268.79      295.46     10.78 o
   4  -3   8     1172.13     1149.48     35.20 o
  -7  -2   8      141.04      149.13     10.61 o
  -6  -2   8      206.57      195.95     14.81 o
  -5  -2   8       52.71       53.26      4.73 o
  -4  -2   8     1262.05     1223.41     22.88 o
  -3  -2   8       21.08       23.32      3.39 o
  -2  -2   8      269.55      292.27     11.48 o
  -1  -2   8        0.82        2.00      2.84 o
   0  -2   8        2.24        1.13      2.69 o
   1  -2   8      421.09      410.98     17.09 o
   2  -2   8      458.75      459.38     14.57 o
   3  -2   8        6.32        8.14      3.41 o
   4  -2   8      283.38      299.38     13.63 o
  -7  -1   8      100.60      102.27      8.98 o
  -6  -1   8      349.00      356.46     12.92 o
  -5  -1   8       22.12       17.74      3.04 o
  -4  -1   8      550.38      593.77     15.01 o
  -3  -1   8      595.43      555.67     12.13 o
  -2  -1   8      334.30      338.92      9.53 o
  -1  -1   8       70.19       86.15      5.44 o
   0  -1   8       40.21       38.26      4.86 o
   1  -1   8      122.23      128.56      6.27 o
   2  -1   8        0.14        2.58      2.42 o
   3  -1   8       78.63       87.98      5.96 o
  -7   0   8      426.62      397.81     24.43 o
  -6   0   8      230.20      227.98     13.51 o
  -5   0   8     2797.89     2764.74     49.64 o
  -4   0   8       32.90       39.28      3.58 o
  -3   0   8      244.30      220.54      7.76 o
  -2   0   8      376.35      347.52     10.33 o
  -1   0   8        0.79        4.22      2.55 o
   0   0   8      446.31      476.30     13.73 o
   1   0   8      753.06      701.20     19.39 o
   2   0   8        0.33        2.93      2.86 o
   3   0   8      327.61      333.39     11.48 o
  -7   1   8      258.12      242.46     12.83 o
  -6   1   8      135.00      137.50     11.96 o
  -5   1   8      387.49      362.12     12.02 o
  -4   1   8      153.03      143.00      6.52 o
  -3   1   8      464.42      469.56     13.10 o
  -2   1   8      304.99      313.15     14.35 o
  -1   1   8      572.27      570.45     16.01 o
   0   1   8      538.96      510.42     14.40 o
   1   1   8       35.66       37.70      3.86 o
   2   1   8      135.03      135.23      7.25 o
   3   1   8        0.13        8.03      8.87 o
  -7   2   8      404.88      377.95     47.98 o
  -6   2   8       14.36       21.71      4.31 o
  -5   2   8      329.98      319.50     16.96 o
  -4   2   8        2.45        2.84      3.11 o
  -3   2   8      157.91      159.78     20.58 o
  -2   2   8      142.56      140.29      7.70 o
  -1   2   8      204.15      222.27     16.07 o
   0   2   8      617.89      618.01     19.55 o
   1   2   8      225.07      243.85     13.53 o
   2   2   8       10.24       15.10      5.14 o
  -7   3   8      198.22      182.54     17.57 o
  -6   3   8     1091.65     1083.71     39.99 o
  -5   3   8      259.30      265.56     12.39 o
  -4   3   8      689.37      671.53     19.90 o
  -3   3   8     1018.10     1029.21     30.83 o
  -2   3   8      221.42      219.32      9.89 o
  -1   3   8       73.26       76.76      7.69 o
   0   3   8      138.78      119.41      7.83 o
   1   3   8      253.31      249.06     14.58 o
  -6   4   8      723.76      736.32     29.19 o
  -5   4   8       19.70       23.02      5.19 o
  -4   4   8      141.63      118.41     12.31 o
  -3   4   8        5.70       11.58      7.21 o
  -2   4   8     1030.01      999.69     26.61 o
  -1   4   8       32.38       33.27      5.54 o
   0   4   8      350.73      332.39     13.93 o
  -5   5   8      484.85      459.29     24.90 o
  -4   5   8      138.20      128.61     13.22 o
  -3   5   8      214.30      199.31     18.41 o
  -2   5   8      499.26      472.47     18.56 o
  -1   5   8       64.84       60.05      7.28 o
  -2  -8   9     1203.28     1153.59     46.99 o
  -1  -8   9       30.57       32.24     10.82 o
   0  -8   9      317.99      317.17     14.83 o
   1  -8   9      739.46      785.66     35.38 o
  -4  -7   9      624.87      660.44     26.07 o
  -3  -7   9      142.43      142.21     12.97 o
  -2  -7   9       43.71       36.00      6.25 o
  -1  -7   9      538.57      533.91     18.43 o
   0  -7   9      279.75      300.54     11.93 o
   1  -7   9        9.45        5.98      4.21 o
   2  -7   9      665.87      724.84     22.58 o
  -5  -6   9      151.76      172.41     13.96 o
  -4  -6   9      179.36      202.55     14.22 o
  -3  -6   9      186.34      195.35     14.66 o
  -2  -6   9        0.07        1.11      2.98 o
  -1  -6   9       48.74       51.65      7.67 o
   0  -6   9      502.17      497.31     16.60 o
   1  -6   9        0.25       -0.29      3.58 o
   2  -6   9       90.54      109.56      8.54 o
   3  -6   9        6.70        3.27      4.08 o
  -5  -5   9      779.76      765.66     27.87 o
  -4  -5   9       96.74       90.59      8.36 o
  -3  -5   9        9.20       11.75      3.60 o
  -2  -5   9      938.81      939.98     25.72 o
  -1  -5   9       32.29       35.48      6.18 o
   0  -5   9        5.00        4.57      3.24 o
   1  -5   9       92.24       93.46      8.35 o
   2  -5   9      113.75      100.29      8.51 o
   3  -5   9        7.70       12.73      4.25 o
  -6  -4   9       31.57       25.59      5.86 o
  -5  -4   9      586.01      622.24     23.79 o
  -4  -4   9        2.67        5.79      3.41 o
  -3  -4   9      215.37      210.90     10.34 o
  -2  -4   9       15.88       15.57      4.02 o
  -1  -4   9     1349.88     1441.52     39.94 o
   0  -4   9       44.31       40.65      5.84 o
   1  -4   9       42.97       43.72     11.74 o
   2  -4   9      589.82      581.98     17.56 o
   3  -4   9        4.27        1.39      3.56 o
  -6  -3   9       50.14       43.20     11.56 o
  -5  -3   9       51.14       49.21      5.00 o
  -4  -3   9      144.18      140.12      8.06 o
  -3  -3   9      690.28      703.31     18.05 o
  -2  -3   9      311.95      315.28     12.00 o
  -1  -3   9      226.33      211.10      9.42 o
   0  -3   9      853.07      833.64     25.26 o
   1  -3   9      340.92      317.53     12.69 o
   2  -3   9        1.59        2.21      3.25 o
   3  -3   9      210.50      216.31     12.94 o
  -7  -2   9      113.43      134.22     12.65 o
  -6  -2   9      184.46      190.32     11.48 o
  -5  -2   9       23.32       26.29      4.49 o
  -4  -2   9      575.77      610.87     21.80 o
  -3  -2   9     2408.25     2382.15     47.36 o
  -2  -2   9      138.13      134.06     12.75 o
  -1  -2   9      882.85      849.09     25.50 o
   0  -2   9      546.13      534.77     17.71 o
   1  -2   9      275.75      276.63     11.17 o
   2  -2   9       99.60       96.43      8.71 o
   3  -2   9        0.73        2.20      3.64 o
  -7  -1   9       55.41       47.11      8.33 o
  -6  -1   9      361.42      358.02     15.18 o
  -5  -1   9      166.04      158.79      8.57 o
  -4  -1   9       53.85       49.76      4.98 o
  -3  -1   9      233.96      238.03     13.41 o
  -2  -1   9        0.09        0.82      3.14 o
  -1  -1   9        3.39       -1.94      2.84 o
   0  -1   9      549.91      528.55     21.70 o
   1  -1   9     1388.62     1337.42     34.77 o
   2  -1   9       61.23       69.88      9.78 o
  -7   0   9      274.68      286.62     16.65 o
  -6   0   9       19.21       13.51      7.73 o
  -5   0   9      208.37      210.44      9.76 o
  -4   0   9      159.91      154.23      7.99 o
  -3   0   9       15.97       16.10      3.62 o
  -2   0   9       12.56       11.83      8.62 o
  -1   0   9       11.99       10.96      4.50 o
   0   0   9       27.09       36.78      4.62 o
   1   0   9      213.93      198.69      9.97 o
   2   0   9       27.89       28.36      5.78 o
  -7   1   9       10.72        4.04      4.62 o
  -6   1   9      315.70      318.98     26.31 o
  -5   1   9        2.55       -2.66      3.11 o
  -4   1   9      155.87      169.04      9.48 o
  -3   1   9      245.76      242.82     12.50 o
  -2   1   9      171.62      171.77      9.89 o
  -1   1   9     1838.60     1800.43     41.34 o
   0   1   9       14.58       16.95      3.77 o
   1   1   9       77.33       71.81      6.58 o
   2   1   9        0.66        3.48      5.72 o
  -7   2   9      318.49      291.66     17.20 o
  -6   2   9        0.20       -2.58      3.85 o
  -5   2   9     1185.94     1149.35     30.81 o
  -4   2   9       72.66       73.35      6.91 o
  -3   2   9      149.76      130.81     13.61 o
  -2   2   9        2.90       -1.24      2.90 o
  -1   2   9       46.63       43.44      5.43 o
   0   2   9       41.27       39.96      5.61 o
   1   2   9       80.99       82.07      7.16 o
  -6   3   9        0.13        3.63      4.24 o
  -5   3   9       44.21       40.59      6.15 o
  -4   3   9       99.52       90.26      8.92 o
  -3   3   9       14.46       14.02      5.80 o
  -2   3   9       76.31       79.48      7.77 o
  -1   3   9       83.53       93.16     10.02 o
   0   3   9      140.09      129.97     11.65 o
  -5   4   9       17.92       16.76      5.70 o
  -4   4   9      549.91      592.61     66.31 o
  -3   4   9       20.63       11.97      6.10 o
  -2   4   9       47.47       49.56      8.20 o
  -1   4   9       60.89       64.60      7.46 o
  -3  -7  10      396.05      381.86     19.56 o
  -2  -7  10       30.08       29.55      6.01 o
  -1  -7  10       19.34       11.03      8.58 o
   0  -7  10      300.65      329.04     19.05 o
   1  -7  10       20.37       30.10      7.56 o
  -4  -6  10      122.26      143.63     12.79 o
  -3  -6  10      354.16      343.76     15.29 o
  -2  -6  10     1412.61     1395.58     36.36 o
  -1  -6  10      131.40      144.66      9.80 o
   0  -6  10      135.51      147.55     12.38 o
   1  -6  10       58.17       61.02      7.10 o
  -5  -5  10        1.22       -0.60      4.38 o
  -4  -5  10       87.59       82.62      8.24 o
  -3  -5  10       51.49       54.73      6.71 o
  -2  -5  10       11.02       13.11      4.38 o
  -1  -5  10        2.22       -1.62      3.44 o
   0  -5  10       27.15       15.98      7.14 o
   1  -5  10        6.05        3.31      4.04 o
   2  -5  10      393.41      353.92     14.15 o
  -5  -4  10       23.85       35.98      6.06 o
  -4  -4  10        0.56       -3.53      3.53 o
  -3  -4  10        2.10       -0.61      3.58 o
  -2  -4  10      408.49      396.70     25.84 o
  -1  -4  10      169.12      154.84     10.64 o
   0  -4  10       76.69       97.45      8.65 o
   1  -4  10       51.49       41.03      6.05 o
   2  -4  10        1.81        3.01      3.73 o
  -6  -3  10       11.84        8.82      5.14 o
  -5  -3  10     1082.36     1032.72     25.78 o
  -4  -3  10        0.43        0.36      3.58 o
  -3  -3  10      465.33      470.79     28.07 o
  -2  -3  10     1760.46     1673.61     39.80 o
  -1  -3  10        4.55        8.84      4.13 o
   0  -3  10       90.40       92.75     10.31 o
   1  -3  10       42.09       38.40      5.58 o
   2  -3  10      333.38      311.94     12.97 o
  -6  -2  10        0.92        4.08      4.45 o
  -5  -2  10       53.33       62.37      6.99 o
  -4  -2  10      146.80      144.05     21.80 o
  -3  -2  10      358.25      338.77     21.57 o
  -2  -2  10      147.74      148.23     14.72 o
  -1  -2  10     1176.48     1205.27     41.60 o
   0  -2  10       12.57       19.18      6.92 o
   1  -2  10      968.84      985.43     28.24 o
   2  -2  10      412.53      403.85     26.25 o
  -6  -1  10      342.88      351.59     18.48 o
  -5  -1  10      322.23      314.21     16.15 o
  -4  -1  10        1.41        9.17      3.98 o
  -3  -1  10      108.80      102.61      7.56 o
  -2  -1  10       11.35       12.85      4.28 o
  -1  -1  10      201.66      186.41     14.70 o
   0  -1  10     1137.59     1032.84     29.30 o
   1  -1  10      116.39      125.34     12.21 o
  -6   0  10      156.38      161.39     12.41 o
  -5   0  10      106.34      118.07      9.30 o
  -4   0  10      343.97      359.63     14.17 o
  -3   0  10      756.68      758.66     25.09 o
  -2   0  10      328.75      353.49     36.60 o
  -1   0  10      183.09      182.84     10.07 o
   0   0  10      110.08      121.92      7.88 o
   1   0  10        0.28       -0.19      3.77 o
  -6   1  10      596.37      631.39     21.28 o
  -5   1  10       24.41       29.60      5.87 o
  -4   1  10      154.88      154.26     14.77 o
  -3   1  10      118.55      129.55     10.69 o
  -2   1  10      181.73      186.10     10.95 o
  -1   1  10       43.49       45.21      8.03 o
   0   1  10      751.56      742.85     22.37 o
  -6   2  10       62.80       69.41      7.97 o
  -5   2  10     2289.12     2320.81     54.56 o
  -4   2  10        1.12       -2.81      4.19 o
  -3   2  10       56.57       59.76      7.45 o
  -2   2  10      305.17      296.72     16.54 o
  -1   2  10       82.10       84.19      8.11 o
  -5   3  10      131.97      135.96     11.94 o
  -4   3  10      191.76      172.25     12.54 o
  -3   3  10       23.93       22.46      5.60 o
  -2   3  10       35.20       37.01      6.18 o
  -3  -6  11      200.92      191.59     12.28 o
  -2  -6  11      257.65      283.33     22.51 o
  -1  -6  11       95.10      110.63     13.62 o
   0  -6  11      358.18      338.45     17.26 o
  -4  -5  11       14.15       13.54      5.38 o
  -3  -5  11      310.83      332.76     15.20 o
  -2  -5  11      537.96      528.45     18.47 o
  -1  -5  11       20.81       14.50     10.38 o
   0  -5  11      408.75      403.56     17.94 o
  -5  -4  11      284.24      292.87     17.44 o
  -4  -4  11       54.15       50.26      6.99 o
  -3  -4  11        0.69        4.96      4.20 o
  -2  -4  11     1389.63     1480.38     43.25 o
  -1  -4  11        0.55       -0.80      3.90 o
   0  -4  11      366.66      384.78     17.62 o
   1  -4  11      266.40      252.10     13.10 o
  -5  -3  11      475.19      455.63     27.49 o
  -4  -3  11       32.68       39.22      6.04 o
  -3  -3  11       15.53       11.72      4.57 o
  -2  -3  11       39.06       42.43     16.48 o
  -1  -3  11        3.78        5.17      4.18 o
   0  -3  11      200.99      200.34     14.09 o
   1  -3  11      169.27      169.97     10.40 o
  -5  -2  11       67.85       75.64      8.32 o
  -4  -2  11        5.15        4.42      4.31 o
  -3  -2  11       18.10       11.51      4.92 o
  -2  -2  11      307.92      328.64     40.27 o
  -1  -2  11      920.16      900.45     28.27 o
   0  -2  11       94.81      100.73     15.80 o
  -5  -1  11      803.16      768.84     23.90 o
  -4  -1  11        0.09        1.67      3.74 o
  -3  -1  11      445.83      471.43     19.10 o
  -2  -1  11     1516.39     1557.11     43.71 o
  -1  -1  11        9.97       -2.61      3.71 o
   0  -1  11        1.33        2.71      4.05 o
  -5   0  11        9.37       13.31      5.34 o
  -4   0  11      335.54      372.03     17.79 o
  -3   0  11      348.04      343.21     17.61 o
  -2   0  11       16.57       11.96      4.73 o
  -1   0  11      287.39      297.13     13.74 o
  -5   1  11      308.70      313.38     17.11 o
  -4   1  11       12.26       15.50      5.66 o
  -3   1  11       32.79       34.58      6.48 o
  -2   1  11      179.14      188.52     11.55 o
  -1   1  11      501.60      498.03     18.13 o
  -4   2  11      805.83      836.27     28.99 o
  -3   2  11     1470.32     1518.27     43.93 o
  -3  -4  12        1.29        1.10      5.13 o
  -2  -4  12      279.51      288.75     16.18 o
  -3  -3  12      737.79      773.60     33.85 o
  -2  -3  12      177.03      179.30     12.77 o
  -1  -3  12       42.97       27.89      6.37 o
  -4  -2  12        0.32        1.09      5.21 o
  -3  -2  12      312.36      339.92     40.47 o
  -2  -2  12      619.03      674.49     33.66 o
  -4  -1  12        0.62       -2.54      7.54 o
  -3  -1  12       97.30      106.12     15.63 o
  -2  -1  12       28.09       19.90      5.59 o
 
